# Supplementary material for: Ethyl 5-[(1H-benzoimidazol-2-yl)amino­carbon­yl]-4-hydr­oxy-2-methyl-6-oxo-1-propyl-1,6-dihydro­pyridine-3-carboxyl­ate–ethanol–methanol (4/2/1)
Source: Acta Crystallogr Sect E Struct Rep Online. 2009 Jul 25;65(Pt 8):o1984. doi: 10.1107/S1600536809026816 (PMC2977359; doi:10.1107/S1600536809026816)
Supplement: Supplementary file 1 [file e-65-o1984-sup1.cif]

##############################################################################
###                                                                        ###
###        Electronic paper (Acta Crystallographica Section E)             ###
###                                                                        ###
##############################################################################
#                                                                            #
# This CIF contains the data in a paper accepted for publication in Acta     #
# Crystallographica Section E. It conforms to the requirements of Notes      #
# for Authors for Section E, and has been peer reviewed under the auspices   #
# of the IUCr Commission on Journals.                                        #
#                                                                            #
# Full details of the Crystallographic Information File format               #
# are given in the paper "The Crystallographic Information File (CIF):       #
# a New Standard Archive File for Crystallography" by S. R. Hall, F. H.      #
# Allen and I. D. Brown [Acta Cryst. (1991), A47, 655-685].                  #
#                                                                            #
# The current version of the core CIF dictionary is obtainable from          #
# ftp://ftp.iucr.org/pub/cif_core.dic. The current version number is 2.4.    #
#                                                                            #
# Software is freely available for graphical display of the structure(s) in  #
# this CIF.  For information consult the CIF home page http://www.iucr.org/  #
# cif/home.html                                                              #
#                                                                            #
# This file may be used for bona fide research purposes within the           #
# scientific community so long as proper attribution is given to the journal # 
# article from which it was obtained.                                        #
#                                                                            #
##############################################################################
                                             
data_I
_audit_creation_method     SHELXL-97
_chemical_name_systematic
;
Ethyl 5-[(1<i>H</i>-benzoimidazol-2-yl)aminocarbonyl]-4-hydroxy-2-methyl-6-oxo-\
1-propyl-1,6-dihydropyridine-3-carboxylate--ethanol--methanol (4/2/1)
;
_chemical_name_common     ?
_chemical_formula_moiety     '4(C20 H22 N4 O5), 2(C2 H6 O), C H4 O'
_chemical_formula_sum     'C85 H104 N16 O23'
_chemical_formula_iupac     '4C20 H22 N4 O5, 2C2 H6 O, C H4 O'
_chemical_formula_weight     1717.84
_chemical_melting_point     ?
_symmetry_cell_setting     triclinic
_symmetry_space_group_name_H-M     'P -1'
_symmetry_space_group_name_Hall     '-P 1'
loop_
    _symmetry_equiv_pos_as_xyz
    'x, y, z'
    '-x, -y, -z'
_cell_length_a     10.5527(4)
_cell_length_b     13.9720(4)
_cell_length_c     16.0242(5)
_cell_angle_alpha     86.804(3)
_cell_angle_beta     70.980(3)
_cell_angle_gamma     78.652(3)
_cell_volume     2189.90(12)
_cell_formula_units_Z     1
_cell_measurement_reflns_used     6420
_cell_measurement_theta_min     2.7
_cell_measurement_theta_max     32.1
_cell_measurement_temperature     293(2)
_exptl_crystal_description     plate
_exptl_crystal_colour     colourless
_exptl_crystal_size_max     0.40
_exptl_crystal_size_mid     0.30
_exptl_crystal_size_min     0.10
_exptl_crystal_density_diffrn     1.303
_exptl_crystal_density_meas     ?
_exptl_crystal_density_method     'not measured'
_exptl_crystal_F_000     910
_exptl_absorpt_coefficient_mu     0.096
_exptl_absorpt_correction_type     none
_exptl_absorpt_process_details     ?
_exptl_absorpt_correction_T_min     ?
_exptl_absorpt_correction_T_max     ?
_exptl_special_details
;
;
_diffrn_ambient_temperature     293(2)
_diffrn_radiation_type     MoK\a
_diffrn_radiation_wavelength     0.71073
_diffrn_radiation_source     'Enhance (Mo) X-ray Source'
_diffrn_radiation_monochromator     graphite
_diffrn_measurement_device_type     'Oxford Diffraction Xcalibur3'
_diffrn_measurement_method     \w
_diffrn_detector_area_resol_mean     16.1827
_diffrn_reflns_number     23866
_diffrn_reflns_av_R_equivalents     0.0300
_diffrn_reflns_av_sigmaI/netI     0.0489
_diffrn_reflns_theta_min     2.78
_diffrn_reflns_theta_max     25.00
_diffrn_reflns_theta_full     25.00
_diffrn_measured_fraction_theta_max     0.973
_diffrn_measured_fraction_theta_full     0.973
_diffrn_reflns_limit_h_min     -12
_diffrn_reflns_limit_h_max     12
_diffrn_reflns_limit_k_min     -16
_diffrn_reflns_limit_k_max     16
_diffrn_reflns_limit_l_min     -19
_diffrn_reflns_limit_l_max     19
_diffrn_standards_interval_count     50
_refine_special_details
;
Refinement of <i>F</i>^2^ against ALL reflections. The weighted <i>R</i>-factor
<i>wR</i> and goodness of fit <i>S</i> are based on <i>F</i>^2^, conventional
<i>R</i>-factors <i>R</i> are based on <i>F</i>, with <i>F</i> set to zero for
negative <i>F</i>^2^. The threshold expression of <i>F</i>^2^ >
\s(<i>F</i>^2^) is used only for calculating <i>R</i>-factors(gt) <i>etc</i>.
and is not relevant to the choice of reflections for refinement.
<i>R</i>-factors based on <i>F</i>^2^ are statistically about twice as large
as those based on <i>F</i>, and <i>R</i>- factors based on ALL data will be
even larger.
;
_reflns_number_total     7499
_reflns_number_gt     3785
_reflns_threshold_expression     >2sigma(I)
_refine_ls_structure_factor_coef     Fsqd
_refine_ls_matrix_type     full
_refine_ls_R_factor_all     0.1136
_refine_ls_R_factor_gt     0.0551
_refine_ls_wR_factor_gt     0.1432
_refine_ls_wR_factor_ref     0.1704
_refine_ls_goodness_of_fit_ref     0.894
_refine_ls_restrained_S_all     0.895
_refine_ls_number_reflns     7499
_refine_ls_number_parameters     596
_refine_ls_number_restraints     9
_refine_ls_hydrogen_treatment     constr
_refine_ls_weighting_scheme     calc
_refine_ls_weighting_details
                 'calc w=1/[\s^2^(Fo^2^)+(0.1051P)^2^] where P=(Fo^2^+2Fc^2^)/3'
_atom_sites_solution_hydrogens     geom
_atom_sites_solution_primary     direct
_atom_sites_solution_secondary     difmap
_refine_ls_shift/su_max     0.001
_refine_ls_shift/su_mean     0.000
_refine_diff_density_max     0.438
_refine_diff_density_min     -0.352
_refine_ls_extinction_method     none
_refine_ls_extinction_coef     ?
loop_
    _atom_type_symbol
    _atom_type_description
    _atom_type_scat_dispersion_real
    _atom_type_scat_dispersion_imag
    _atom_type_scat_source
    'C' 'C' 0.0033 0.0016
                         'International Tables Vol C Tables 4.2.6.8 and 6.1.1.4'
    'H' 'H' 0.0000 0.0000
                         'International Tables Vol C Tables 4.2.6.8 and 6.1.1.4'
    'N' 'N' 0.0061 0.0033
                         'International Tables Vol C Tables 4.2.6.8 and 6.1.1.4'
    'O' 'O' 0.0106 0.0060
                         'International Tables Vol C Tables 4.2.6.8 and 6.1.1.4'
_computing_data_collection
;
CrysAlis CCD (Oxford Diffraction, 2005)
;
_computing_cell_refinement
;
CrysAlis RED (Oxford Diffraction, 2005)
;
_computing_data_reduction
;
CrysAlis RED (Oxford Diffraction, 2005)
;
_computing_structure_solution     'SHELXTL (Sheldrick, 2008)'
_computing_structure_refinement     'SHELXTL (Sheldrick, 2008)'
_computing_molecular_graphics     'XP (Bruker, 1998)'
_computing_publication_material     'SHELXTL (Sheldrick, 2008)'
loop_
    _atom_site_type_symbol
    _atom_site_label
    _atom_site_fract_x
    _atom_site_fract_y
    _atom_site_fract_z
    _atom_site_U_iso_or_equiv
    _atom_site_adp_type
    _atom_site_calc_flag
    _atom_site_refinement_flags
    _atom_site_occupancy
    _atom_site_disorder_assembly
    _atom_site_disorder_group
    O O1 0.8136(6) -0.0281(4) 0.5379(4) 0.1256(19) Uani d PD 0.50 . .
    H H1 0.7474 0.0031 0.5752 0.188 Uiso d PR 0.50 . .
    C C1 0.9280(7) 0.0168(6) 0.5292(5) 0.104(3) Uani d PD 0.50 . .
    H H13 1.0073 -0.0184 0.4859 0.156 Uiso d PR 0.50 . .
    H H12 0.9102 0.0834 0.5112 0.156 Uiso d PR 0.50 . .
    H H11 0.9436 0.0148 0.5851 0.156 Uiso d PR 0.50 . .
    O O2 0.7030(3) 0.5258(2) -0.04837(18) 0.1089(9) Uani d D 1 . .
    H H2 0.7304 0.5775 -0.0542 0.163 Uiso calc R 1 . .
    C C2 0.6397(5) 0.5185(4) -0.1135(3) 0.1353(17) Uani d D 1 . .
    H H22 0.5414 0.5338 -0.0861 0.162 Uiso calc R 1 . .
    H H21 0.6637 0.4517 -0.1349 0.162 Uiso calc R 1 . .
    C C3 0.6811(5) 0.5866(4) -0.1923(3) 0.1401(19) Uani d D 1 . .
    H H33 0.6254 0.5856 -0.2291 0.210 Uiso calc R 1 . .
    H H32 0.7753 0.5648 -0.2260 0.210 Uiso calc R 1 . .
    H H31 0.6683 0.6519 -0.1712 0.210 Uiso calc R 1 . .
    O O1A 0.93576(19) 0.61024(15) 0.32098(12) 0.0634(5) Uani d . 1 . .
    H H1A 0.9905 0.6073 0.2709 0.095 Uiso calc R 1 . .
    O O2A 0.61620(18) 0.64723(13) 0.16678(12) 0.0577(5) Uani d . 1 . .
    O O3A 1.0200(2) 0.62015(14) 0.15611(12) 0.0619(5) Uani d . 1 . .
    O O4A 0.6881(3) 0.55814(18) 0.53908(16) 0.1086(10) Uani d . 1 . .
    O O5A 0.8100(2) 0.67441(14) 0.49024(12) 0.0663(6) Uani d . 1 B .
    N N1A 0.5464(2) 0.63870(14) 0.31662(13) 0.0470(5) Uani d . 1 . .
    N N2A 0.8745(2) 0.62809(14) 0.07776(13) 0.0491(5) Uani d . 1 . .
    H H2A 0.7905 0.6334 0.0810 0.059 Uiso calc R 1 . .
    N N3A 1.1051(2) 0.61149(14) -0.02264(14) 0.0507(5) Uani d . 1 . .
    H H3A 1.1476 0.6071 0.0154 0.061 Uiso calc R 1 . .
    N N4A 0.9310(2) 0.62716(15) -0.07671(14) 0.0518(6) Uani d . 1 . .
    C C1A 0.5712(3) 0.63431(17) 0.39529(16) 0.0464(6) Uani d . 1 . .
    C C2A 0.7019(3) 0.62597(17) 0.39704(16) 0.0478(6) Uani d . 1 . .
    C C3A 0.8109(3) 0.62374(17) 0.31688(16) 0.0454(6) Uani d . 1 . .
    C C4A 0.7849(3) 0.63165(16) 0.23636(15) 0.0439(6) Uani d . 1 . .
    C C5A 0.6497(3) 0.64032(16) 0.23452(17) 0.0432(6) Uani d . 1 . .
    C C6A 0.9007(3) 0.62683(17) 0.15455(17) 0.0469(6) Uani d . 1 . .
    C C7A 0.9693(3) 0.62164(16) -0.00579(16) 0.0452(6) Uani d . 1 . .
    C C8A 1.1622(3) 0.60966(17) -0.11410(17) 0.0493(7) Uani d . 1 . .
    C C9A 1.2972(3) 0.60238(19) -0.16880(19) 0.0610(8) Uani d . 1 . .
    H H9A 1.3695 0.5956 -0.1465 0.073 Uiso calc R 1 . .
    C C10A 1.3164(3) 0.60597(19) -0.2586(2) 0.0650(8) Uani d . 1 . .
    H H10A 1.4045 0.6019 -0.2979 0.078 Uiso calc R 1 . .
    C C11A 1.2089(3) 0.61542(19) -0.29163(19) 0.0622(8) Uani d . 1 . .
    H H11A 1.2267 0.6175 -0.3524 0.075 Uiso calc R 1 . .
    C C12A 1.0771(3) 0.62182(19) -0.23733(18) 0.0596(7) Uani d . 1 . .
    H H12A 1.0057 0.6276 -0.2604 0.072 Uiso calc R 1 . .
    C C13A 1.0530(3) 0.61940(17) -0.14619(17) 0.0480(6) Uani d . 1 . .
    C C14A 0.4088(3) 0.6390(2) 0.31050(19) 0.0567(7) Uani d . 1 . .
    H H14B 0.3559 0.6091 0.3630 0.068 Uiso calc R 1 . .
    H H14A 0.4185 0.5996 0.2600 0.068 Uiso calc R 1 . .
    C C15A 0.3321(3) 0.7395(2) 0.3014(2) 0.0699(8) Uani d . 1 . .
    H H15B 0.3144 0.7773 0.3543 0.084 Uiso calc R 1 . .
    H H15A 0.3880 0.7719 0.2519 0.084 Uiso calc R 1 . .
    C C16A 0.1993(3) 0.7370(3) 0.2871(3) 0.0963(11) Uani d . 1 . .
    H H16C 0.1430 0.7058 0.3363 0.144 Uiso calc R 1 . .
    H H16B 0.2164 0.7010 0.2339 0.144 Uiso calc R 1 . .
    H H16A 0.1533 0.8024 0.2819 0.144 Uiso calc R 1 . .
    C C17A 0.7317(3) 0.6147(2) 0.48234(18) 0.0608(8) Uani d . 1 . .
    C C18A 0.8539(4) 0.6630(3) 0.5673(2) 0.0959(12) Uani d D 1 . .
    H H18A 0.8992 0.5962 0.5711 0.115 Uiso calc PR 0.50 A 1
    H H18B 0.7759 0.6785 0.6203 0.115 Uiso calc PR 0.50 A 1
    H H18E 0.8463 0.5990 0.5928 0.115 Uiso calc PR 0.25 A 2
    H H18F 0.7993 0.7123 0.6115 0.115 Uiso calc PR 0.25 A 2
    H H18G 0.7882 0.6362 0.6156 0.115 Uiso calc PR 0.25 A 3
    H H18H 0.8628 0.7256 0.5858 0.115 Uiso calc PR 0.25 A 3
    C C19A 0.9530(10) 0.7334(8) 0.5579(7) 0.107(4) Uani d PD 0.50 B 1
    H H19A 0.9841 0.7275 0.6083 0.161 Uiso calc PR 0.50 B 1
    H H19B 0.9070 0.7992 0.5542 0.161 Uiso calc PR 0.50 B 1
    H H19C 1.0298 0.7173 0.5053 0.161 Uiso calc PR 0.50 B 1
    C C19C 1.0040(8) 0.6754(17) 0.5334(12) 0.098(7) Uani d PD 0.25 B 2
    H H19G 1.0080 0.7426 0.5190 0.146 Uiso calc PR 0.25 B 2
    H H19H 1.0521 0.6356 0.4816 0.146 Uiso calc PR 0.25 B 2
    H H19I 1.0454 0.6558 0.5783 0.146 Uiso calc PR 0.25 B 2
    C C19D 0.9929(14) 0.5928(15) 0.5406(10) 0.129(7) Uani d PD 0.25 B 3
    H H19J 0.9796 0.5276 0.5575 0.194 Uiso calc PR 0.25 B 3
    H H19K 1.0502 0.6121 0.5699 0.194 Uiso calc PR 0.25 B 3
    H H19L 1.0357 0.5950 0.4779 0.194 Uiso calc PR 0.25 B 3
    C C20A 0.4504(3) 0.6403(2) 0.47764(18) 0.0637(8) Uani d . 1 . .
    H H20C 0.3804 0.6940 0.4734 0.095 Uiso calc R 1 . .
    H H20B 0.4775 0.6500 0.5277 0.095 Uiso calc R 1 . .
    H H20A 0.4158 0.5807 0.4845 0.095 Uiso calc R 1 . .
    O O1B 0.5138(2) 0.15276(16) 0.20358(12) 0.0661(5) Uani d . 1 . .
    H H1B 0.4590 0.1567 0.2537 0.099 Uiso calc R 1 . .
    O O2B 0.83685(19) 0.12699(14) 0.35437(12) 0.0621(5) Uani d . 1 . .
    O O3B 0.4315(2) 0.14907(14) 0.36909(11) 0.0626(5) Uani d . 1 . .
    O O4B 0.7561(3) 0.0800(2) -0.01009(16) 0.1132(10) Uani d . 1 . .
    O O5B 0.6275(2) 0.22567(15) 0.03465(13) 0.0774(6) Uani d . 1 . .
    N N1B 0.9037(2) 0.13316(15) 0.20430(13) 0.0495(5) Uani d U 1 . .
    N N2B 0.5847(2) 0.12074(14) 0.44403(12) 0.0470(5) Uani d . 1 . .
    H H2B 0.6698 0.1119 0.4392 0.056 Uiso calc R 1 . .
    N N3B 0.3573(2) 0.12625(14) 0.54523(13) 0.0469(5) Uani d . 1 . .
    H H3B 0.3142 0.1335 0.5074 0.056 Uiso calc R 1 . .
    N N4B 0.5335(2) 0.10497(15) 0.59801(13) 0.0496(5) Uani d . 1 . .
    C C1B 0.8763(3) 0.13635(17) 0.12602(16) 0.0501(7) Uani d . 1 . .
    C C2B 0.7451(3) 0.14426(17) 0.12605(16) 0.0477(6) Uani d . 1 . .
    C C3B 0.6372(3) 0.14685(17) 0.20741(16) 0.0454(6) Uani d . 1 . .
    C C4B 0.6659(3) 0.13928(16) 0.28656(15) 0.0423(6) Uani d . 1 . .
    C C5B 0.8017(3) 0.13273(17) 0.28661(16) 0.0449(6) Uani d . 1 . .
    C C6B 0.5526(3) 0.13693(17) 0.36914(16) 0.0466(6) Uani d . 1 . .
    C C7B 0.4930(3) 0.11702(16) 0.52847(16) 0.0439(6) Uani d . 1 . .
    C C8B 0.3012(3) 0.12150(17) 0.63690(16) 0.0454(6) Uani d . 1 . .
    C C9B 0.1684(3) 0.1288(2) 0.69188(18) 0.0568(7) Uani d . 1 . .
    H H9B 0.0954 0.1380 0.6701 0.068 Uiso calc R 1 . .
    C C10B 0.1500(3) 0.1216(2) 0.78080(19) 0.0612(8) Uani d . 1 . .
    H H10B 0.0620 0.1263 0.8202 0.073 Uiso calc R 1 . .
    C C11B 0.2572(3) 0.1078(2) 0.81315(18) 0.0589(7) Uani d . 1 . .
    H H11B 0.2398 0.1037 0.8739 0.071 Uiso calc R 1 . .
    C C12B 0.3898(3) 0.09979(19) 0.75866(17) 0.0553(7) Uani d . 1 . .
    H H12B 0.4622 0.0891 0.7813 0.066 Uiso calc R 1 . .
    C C13B 0.4118(3) 0.10834(17) 0.66814(16) 0.0446(6) Uani d . 1 . .
    C C14B 1.0427(3) 0.1290(2) 0.20801(19) 0.0586(7) Uani d U 1 . .
    H H14D 1.0369 0.1665 0.2587 0.070 Uiso calc R 1 . .
    H H14C 1.0953 0.1592 0.1555 0.070 Uiso calc R 1 . .
    C C15B 1.1158(3) 0.0272(2) 0.2143(2) 0.0689(8) Uani d . 1 . .
    H H15D 1.1263 -0.0096 0.1622 0.083 Uiso calc R 1 . .
    H H15C 1.0619 -0.0042 0.2654 0.083 Uiso calc R 1 . .
    C C16B 1.2553(4) 0.0263(3) 0.2224(3) 0.1056(13) Uani d . 1 . .
    H H16F 1.3074 0.0599 0.1733 0.158 Uiso calc R 1 . .
    H H16E 1.3020 -0.0399 0.2228 0.158 Uiso calc R 1 . .
    H H16D 1.2447 0.0584 0.2764 0.158 Uiso calc R 1 . .
    C C17B 0.7118(3) 0.1451(2) 0.04263(18) 0.0646(8) Uani d . 1 . .
    C C18B 0.5741(4) 0.2295(3) -0.0391(2) 0.1005(12) Uani d DU 1 . .
    H H18D 0.6441 0.1966 -0.0901 0.121 Uiso calc R 1 . .
    H H18C 0.5483 0.2969 -0.0546 0.121 Uiso calc R 1 . .
    C C19B 0.4490(4) 0.1798(3) -0.0134(3) 0.1195(15) Uani d DU 1 . .
    H H19F 0.4750 0.1130 0.0015 0.179 Uiso calc R 1 . .
    H H19E 0.4146 0.1822 -0.0622 0.179 Uiso calc R 1 . .
    H H19D 0.3793 0.2132 0.0365 0.179 Uiso calc R 1 . .
    C C20B 0.9947(3) 0.1321(2) 0.04247(17) 0.0620(8) Uani d . 1 . .
    H H20F 0.9628 0.1339 -0.0074 0.093 Uiso calc R 1 . .
    H H20E 1.0593 0.0727 0.0407 0.093 Uiso calc R 1 . .
    H H20D 1.0379 0.1869 0.0406 0.093 Uiso calc R 1 . .
loop_
    _atom_site_aniso_label
    _atom_site_aniso_U_11
    _atom_site_aniso_U_22
    _atom_site_aniso_U_33
    _atom_site_aniso_U_12
    _atom_site_aniso_U_13
    _atom_site_aniso_U_23
    O1 0.101(5) 0.156(5) 0.125(5) -0.011(4) -0.047(4) -0.017(4)
    C1 0.079(5) 0.173(8) 0.062(5) -0.006(6) -0.039(4) 0.014(5)
    O2 0.098(2) 0.142(2) 0.0954(19) -0.0334(19) -0.0382(16) 0.0141(17)
    C2 0.130(4) 0.168(4) 0.140(4) -0.030(3) -0.088(4) 0.005(4)
    C3 0.123(4) 0.218(5) 0.106(3) -0.073(4) -0.055(3) 0.036(4)
    O1A 0.0518(13) 0.0949(14) 0.0495(11) -0.0165(11) -0.0226(9) -0.0021(11)
    O2A 0.0486(11) 0.0806(12) 0.0461(11) -0.0094(10) -0.0201(9) 0.0013(9)
    O3A 0.0469(12) 0.0902(14) 0.0488(11) -0.0154(10) -0.0135(9) -0.0049(9)
    O4A 0.165(3) 0.1181(19) 0.0764(16) -0.0805(19) -0.0612(17) 0.0487(15)
    O5A 0.0851(15) 0.0796(13) 0.0487(11) -0.0282(12) -0.0345(11) 0.0049(9)
    N1A 0.0458(14) 0.0497(12) 0.0455(13) -0.0111(10) -0.0133(11) 0.0000(9)
    N2A 0.0455(14) 0.0633(13) 0.0397(13) -0.0116(11) -0.0144(11) 0.0010(10)
    N3A 0.0497(15) 0.0588(13) 0.0433(13) -0.0082(11) -0.0163(11) 0.0026(10)
    N4A 0.0543(15) 0.0599(13) 0.0421(13) -0.0104(11) -0.0166(11) -0.0010(10)
    C1A 0.0564(18) 0.0459(14) 0.0375(14) -0.0170(13) -0.0117(13) 0.0006(11)
    C2A 0.0608(19) 0.0454(14) 0.0415(15) -0.0173(13) -0.0183(14) 0.0031(11)
    C3A 0.0476(17) 0.0447(14) 0.0473(15) -0.0126(12) -0.0177(13) -0.0001(11)
    C4A 0.0479(17) 0.0436(13) 0.0410(14) -0.0095(12) -0.0149(12) -0.0006(11)
    C5A 0.0421(16) 0.0444(14) 0.0434(15) -0.0084(12) -0.0138(13) -0.0007(11)
    C6A 0.0456(17) 0.0496(14) 0.0459(16) -0.0090(12) -0.0150(13) -0.0013(11)
    C7A 0.0462(17) 0.0444(14) 0.0447(16) -0.0107(12) -0.0132(13) 0.0017(11)
    C8A 0.0530(18) 0.0456(14) 0.0432(15) -0.0104(13) -0.0061(14) -0.0014(11)
    C9A 0.0568(19) 0.0632(17) 0.0613(19) -0.0146(15) -0.0148(16) -0.0011(14)
    C10A 0.065(2) 0.0574(17) 0.0575(19) -0.0117(15) -0.0001(17) 0.0017(14)
    C11A 0.074(2) 0.0570(17) 0.0461(17) -0.0107(16) -0.0081(17) 0.0026(13)
    C12A 0.074(2) 0.0584(16) 0.0443(16) -0.0114(15) -0.0167(16) 0.0019(13)
    C13A 0.0531(18) 0.0440(14) 0.0440(15) -0.0084(12) -0.0120(14) 0.0005(11)
    C14A 0.0465(17) 0.0657(17) 0.0585(17) -0.0180(14) -0.0133(14) -0.0005(13)
    C15A 0.058(2) 0.075(2) 0.079(2) -0.0153(16) -0.0236(17) -0.0028(16)
    C16A 0.052(2) 0.118(3) 0.120(3) -0.019(2) -0.029(2) 0.000(2)
    C17A 0.074(2) 0.0634(17) 0.0479(17) -0.0168(16) -0.0222(16) 0.0069(14)
    C18A 0.118(3) 0.130(3) 0.057(2) -0.022(3) -0.051(2) -0.003(2)
    C19A 0.152(9) 0.124(8) 0.090(7) -0.065(7) -0.076(6) 0.003(6)
    C19C 0.135(17) 0.103(16) 0.107(16) -0.062(14) -0.089(14) 0.021(13)
    C19D 0.103(15) 0.21(2) 0.097(13) -0.015(16) -0.075(12) 0.031(14)
    C20A 0.065(2) 0.0704(18) 0.0517(17) -0.0201(16) -0.0096(15) -0.0001(14)
    O1B 0.0506(13) 0.1019(15) 0.0473(11) -0.0132(11) -0.0191(9) 0.0058(11)
    O2B 0.0503(12) 0.0938(14) 0.0428(11) -0.0131(10) -0.0158(9) -0.0005(10)
    O3B 0.0459(12) 0.0921(14) 0.0451(11) -0.0093(10) -0.0110(9) 0.0031(9)
    O4B 0.135(2) 0.124(2) 0.0706(16) 0.0405(18) -0.0494(16) -0.0471(15)
    O5B 0.0963(17) 0.0793(14) 0.0563(12) 0.0021(13) -0.0361(12) 0.0090(10)
    N1B 0.0418(13) 0.0587(13) 0.0433(13) -0.0083(10) -0.0079(10) 0.0002(10)
    N2B 0.0383(12) 0.0632(13) 0.0355(12) -0.0065(10) -0.0078(10) -0.0026(10)
    N3B 0.0404(13) 0.0600(13) 0.0396(12) -0.0076(10) -0.0125(10) -0.0022(9)
    N4B 0.0455(14) 0.0619(13) 0.0379(12) -0.0119(11) -0.0075(11) -0.0014(10)
    C1B 0.060(2) 0.0448(14) 0.0390(15) -0.0048(13) -0.0100(13) 0.0027(11)
    C2B 0.0543(18) 0.0487(14) 0.0363(14) -0.0011(13) -0.0143(13) -0.0012(11)
    C3B 0.0486(17) 0.0464(14) 0.0410(15) -0.0072(12) -0.0149(13) -0.0016(11)
    C4B 0.0495(17) 0.0408(13) 0.0340(13) -0.0077(12) -0.0101(12) -0.0016(10)
    C5B 0.0411(16) 0.0509(15) 0.0390(15) -0.0064(12) -0.0092(13) 0.0009(11)
    C6B 0.0485(18) 0.0477(14) 0.0418(15) -0.0068(13) -0.0128(13) -0.0038(11)
    C7B 0.0437(16) 0.0440(14) 0.0405(15) -0.0096(12) -0.0079(13) -0.0020(11)
    C8B 0.0459(16) 0.0456(14) 0.0405(14) -0.0082(12) -0.0083(13) -0.0015(11)
    C9B 0.0425(17) 0.0750(18) 0.0515(17) -0.0170(14) -0.0100(14) 0.0013(14)
    C10B 0.0529(19) 0.0715(18) 0.0512(18) -0.0178(15) -0.0016(15) -0.0046(14)
    C11B 0.066(2) 0.0674(17) 0.0369(15) -0.0182(15) -0.0051(15) 0.0001(13)
    C12B 0.0562(19) 0.0634(17) 0.0446(16) -0.0141(14) -0.0119(14) -0.0017(13)
    C13B 0.0489(17) 0.0452(14) 0.0363(14) -0.0100(12) -0.0082(13) -0.0024(11)
    C14B 0.0518(17) 0.0687(18) 0.0515(16) -0.0154(15) -0.0090(14) -0.0001(13)
    C15B 0.057(2) 0.078(2) 0.067(2) -0.0133(16) -0.0121(16) -0.0038(15)
    C16B 0.059(2) 0.123(3) 0.138(4) -0.021(2) -0.037(2) 0.014(3)
    C17B 0.068(2) 0.081(2) 0.0361(16) -0.0040(18) -0.0108(15) -0.0032(15)
    C18B 0.126(3) 0.118(3) 0.062(2) -0.001(2) -0.051(2) 0.012(2)
    C19B 0.140(4) 0.147(4) 0.101(3) -0.032(3) -0.077(3) 0.013(3)
    C20B 0.062(2) 0.0698(18) 0.0427(16) -0.0084(15) -0.0031(14) 0.0028(13)
_geom_special_details
;
All e.s.d.'s (except the e.s.d. in the dihedral angle between two l.s. planes)
are estimated using the full covariance matrix. The cell e.s.d.'s are taken
into account individually in the estimation of e.s.d.'s in distances, angles
and torsion angles; correlations between e.s.d.'s in cell parameters are only
used when they are defined by crystal symmetry. An approximate (isotropic)
treatment of cell e.s.d.'s is used for estimating e.s.d.'s involving l.s.
planes.
;
loop_
    _geom_bond_atom_site_label_1
    _geom_bond_atom_site_label_2
    _geom_bond_site_symmetry_2
    _geom_bond_distance
    _geom_bond_publ_flag
    O1 C1 . 1.4313(10) ?
    O1 H1 . 0.8200 ?
    C1 C1 2_756 1.500(14) ?
    C1 H13 . 0.9600 ?
    C1 H12 . 0.9601 ?
    C1 H11 . 0.9599 ?
    O2 C2 . 1.428(6) ?
    O2 H2 . 0.8200 ?
    C2 C3 . 1.537(7) ?
    C2 H22 . 0.9700 ?
    C2 H21 . 0.9700 ?
    C3 H33 . 0.9600 ?
    C3 H32 . 0.9600 ?
    C3 H31 . 0.9600 ?
    O1A C3A . 1.316(3) ?
    O1A H1A . 0.8200 ?
    O2A C5A . 1.240(3) ?
    O3A C6A . 1.252(3) ?
    O4A C17A . 1.205(3) ?
    O5A C17A . 1.322(3) ?
    O5A C18A . 1.444(3) ?
    N1A C1A . 1.364(3) ?
    N1A C5A . 1.411(3) ?
    N1A C14A . 1.486(3) ?
    N2A C6A . 1.345(3) ?
    N2A C7A . 1.380(3) ?
    N2A H2A . 0.8600 ?
    N3A C7A . 1.349(3) ?
    N3A C8A . 1.391(3) ?
    N3A H3A . 0.8600 ?
    N4A C7A . 1.318(3) ?
    N4A C13A . 1.390(3) ?
    C1A C2A . 1.371(4) ?
    C1A C20A . 1.499(4) ?
    C2A C3A . 1.415(4) ?
    C2A C17A . 1.493(4) ?
    C3A C4A . 1.399(3) ?
    C4A C5A . 1.417(3) ?
    C4A C6A . 1.466(4) ?
    C8A C13A . 1.388(4) ?
    C8A C9A . 1.395(4) ?
    C9A C10A . 1.386(4) ?
    C9A H9A . 0.9300 ?
    C10A C11A . 1.381(4) ?
    C10A H10A . 0.9300 ?
    C11A C12A . 1.368(4) ?
    C11A H11A . 0.9300 ?
    C12A C13A . 1.398(4) ?
    C12A H12A . 0.9300 ?
    C14A C15A . 1.502(4) ?
    C14A H14B . 0.9700 ?
    C14A H14A . 0.9700 ?
    C15A C16A . 1.499(4) ?
    C15A H15B . 0.9700 ?
    C15A H15A . 0.9700 ?
    C16A H16C . 0.9600 ?
    C16A H16B . 0.9600 ?
    C16A H16A . 0.9600 ?
    C18A C19A . 1.5390(10) ?
    C18A C19D . 1.5396(11) ?
    C18A C19C . 1.5396(11) ?
    C18A H18A . 0.9700 ?
    C18A H18B . 0.9700 ?
    C18A H18E . 0.9700 ?
    C18A H18F . 0.9700 ?
    C18A H18G . 0.9700 ?
    C18A H18H . 0.9700 ?
    C19A H19A . 0.9600 ?
    C19A H19B . 0.9600 ?
    C19A H19C . 0.9600 ?
    C19C H19G . 0.9600 ?
    C19C H19H . 0.9600 ?
    C19C H19I . 0.9600 ?
    C19D H19J . 0.9600 ?
    C19D H19K . 0.9600 ?
    C19D H19L . 0.9600 ?
    C20A H20C . 0.9600 ?
    C20A H20B . 0.9600 ?
    C20A H20A . 0.9600 ?
    O1B C3B . 1.310(3) ?
    O1B H1B . 0.8200 ?
    O2B C5B . 1.250(3) ?
    O3B C6B . 1.256(3) ?
    O4B C17B . 1.191(3) ?
    O5B C17B . 1.319(4) ?
    O5B C18B . 1.461(4) ?
    N1B C1B . 1.373(3) ?
    N1B C5B . 1.405(3) ?
    N1B C14B . 1.478(3) ?
    N2B C6B . 1.345(3) ?
    N2B C7B . 1.388(3) ?
    N2B H2B . 0.8600 ?
    N3B C7B . 1.350(3) ?
    N3B C8B . 1.396(3) ?
    N3B H3B . 0.8600 ?
    N4B C7B . 1.309(3) ?
    N4B C13B . 1.399(3) ?
    C1B C2B . 1.367(4) ?
    C1B C20B . 1.499(4) ?
    C2B C3B . 1.421(3) ?
    C2B C17B . 1.488(4) ?
    C3B C4B . 1.391(3) ?
    C4B C5B . 1.418(4) ?
    C4B C6B . 1.470(3) ?
    C8B C9B . 1.378(4) ?
    C8B C13B . 1.391(4) ?
    C9B C10B . 1.375(4) ?
    C9B H9B . 0.9300 ?
    C10B C11B . 1.368(4) ?
    C10B H10B . 0.9300 ?
    C11B C12B . 1.373(4) ?
    C11B H11B . 0.9300 ?
    C12B C13B . 1.394(3) ?
    C12B H12B . 0.9300 ?
    C14B C15B . 1.494(4) ?
    C14B H14D . 0.9700 ?
    C14B H14C . 0.9700 ?
    C15B C16B . 1.516(4) ?
    C15B H15D . 0.9700 ?
    C15B H15C . 0.9700 ?
    C16B H16F . 0.9600 ?
    C16B H16E . 0.9600 ?
    C16B H16D . 0.9600 ?
    C18B C19B . 1.539(6) ?
    C18B H18D . 0.9700 ?
    C18B H18C . 0.9700 ?
    C19B H19F . 0.9600 ?
    C19B H19E . 0.9600 ?
    C19B H19D . 0.9600 ?
    C20B H20F . 0.9600 ?
    C20B H20E . 0.9600 ?
    C20B H20D . 0.9600 ?
loop_
    _geom_angle_atom_site_label_1
    _geom_angle_atom_site_label_2
    _geom_angle_atom_site_label_3
    _geom_angle_site_symmetry_1
    _geom_angle_site_symmetry_3
    _geom_angle
    _geom_angle_publ_flag
    C1 O1 H1 . . 107.4 ?
    O1 C1 C1 . 2_756 126.6(9) ?
    O1 C1 H13 . . 109.2 ?
    O1 C1 H12 . . 110.2 ?
    C1 C1 H12 2_756 . 101.3 ?
    H13 C1 H12 . . 109.5 ?
    O1 C1 H11 . . 109.0 ?
    C1 C1 H11 2_756 . 99.1 ?
    H13 C1 H11 . . 109.5 ?
    H12 C1 H11 . . 109.5 ?
    C2 O2 H2 . . 109.5 ?
    O2 C2 C3 . . 113.5(3) ?
    O2 C2 H22 . . 108.9 ?
    C3 C2 H22 . . 108.9 ?
    O2 C2 H21 . . 108.9 ?
    C3 C2 H21 . . 108.9 ?
    H22 C2 H21 . . 107.7 ?
    C2 C3 H33 . . 109.5 ?
    C2 C3 H32 . . 109.5 ?
    H33 C3 H32 . . 109.5 ?
    C2 C3 H31 . . 109.5 ?
    H33 C3 H31 . . 109.5 ?
    H32 C3 H31 . . 109.5 ?
    C3A O1A H1A . . 109.5 ?
    C17A O5A C18A . . 116.9(2) ?
    C1A N1A C5A . . 122.9(2) ?
    C1A N1A C14A . . 122.5(2) ?
    C5A N1A C14A . . 114.6(2) ?
    C6A N2A C7A . . 126.5(2) ?
    C6A N2A H2A . . 116.8 ?
    C7A N2A H2A . . 116.8 ?
    C7A N3A C8A . . 105.9(2) ?
    C7A N3A H3A . . 127.1 ?
    C8A N3A H3A . . 127.1 ?
    C7A N4A C13A . . 103.8(2) ?
    N1A C1A C2A . . 120.2(2) ?
    N1A C1A C20A . . 117.2(2) ?
    C2A C1A C20A . . 122.6(2) ?
    C1A C2A C3A . . 119.7(2) ?
    C1A C2A C17A . . 120.8(2) ?
    C3A C2A C17A . . 119.4(3) ?
    O1A C3A C4A . . 122.0(2) ?
    O1A C3A C2A . . 118.0(2) ?
    C4A C3A C2A . . 120.0(2) ?
    C3A C4A C5A . . 120.3(2) ?
    C3A C4A C6A . . 118.5(2) ?
    C5A C4A C6A . . 121.2(2) ?
    O2A C5A N1A . . 118.0(2) ?
    O2A C5A C4A . . 125.2(2) ?
    N1A C5A C4A . . 116.8(2) ?
    O3A C6A N2A . . 121.2(2) ?
    O3A C6A C4A . . 121.2(2) ?
    N2A C6A C4A . . 117.6(2) ?
    N4A C7A N3A . . 114.5(2) ?
    N4A C7A N2A . . 121.1(2) ?
    N3A C7A N2A . . 124.4(2) ?
    C13A C8A N3A . . 105.5(2) ?
    C13A C8A C9A . . 123.1(2) ?
    N3A C8A C9A . . 131.4(3) ?
    C10A C9A C8A . . 115.6(3) ?
    C10A C9A H9A . . 122.2 ?
    C8A C9A H9A . . 122.2 ?
    C11A C10A C9A . . 122.1(3) ?
    C11A C10A H10A . . 119.0 ?
    C9A C10A H10A . . 119.0 ?
    C12A C11A C10A . . 121.8(3) ?
    C12A C11A H11A . . 119.1 ?
    C10A C11A H11A . . 119.1 ?
    C11A C12A C13A . . 118.0(3) ?
    C11A C12A H12A . . 121.0 ?
    C13A C12A H12A . . 121.0 ?
    C8A C13A N4A . . 110.3(2) ?
    C8A C13A C12A . . 119.5(3) ?
    N4A C13A C12A . . 130.2(3) ?
    N1A C14A C15A . . 113.3(2) ?
    N1A C14A H14B . . 108.9 ?
    C15A C14A H14B . . 108.9 ?
    N1A C14A H14A . . 108.9 ?
    C15A C14A H14A . . 108.9 ?
    H14B C14A H14A . . 107.7 ?
    C16A C15A C14A . . 112.1(3) ?
    C16A C15A H15B . . 109.2 ?
    C14A C15A H15B . . 109.2 ?
    C16A C15A H15A . . 109.2 ?
    C14A C15A H15A . . 109.2 ?
    H15B C15A H15A . . 107.9 ?
    C15A C16A H16C . . 109.5 ?
    C15A C16A H16B . . 109.5 ?
    H16C C16A H16B . . 109.5 ?
    C15A C16A H16A . . 109.5 ?
    H16C C16A H16A . . 109.5 ?
    H16B C16A H16A . . 109.5 ?
    O4A C17A O5A . . 122.9(3) ?
    O4A C17A C2A . . 124.1(3) ?
    O5A C17A C2A . . 113.0(2) ?
    O5A C18A C19A . . 107.5(5) ?
    O5A C18A C19D . . 106.6(6) ?
    C19A C18A C19D . . 78.2(10) ?
    O5A C18A C19C . . 104.9(8) ?
    C19D C18A C19C . . 45.0(10) ?
    O5A C18A H18A . . 110.2 ?
    C19A C18A H18A . . 110.2 ?
    C19C C18A H18A . . 79.8 ?
    O5A C18A H18B . . 110.2 ?
    C19A C18A H18B . . 110.2 ?
    C19D C18A H18B . . 137.0 ?
    C19C C18A H18B . . 137.6 ?
    H18A C18A H18B . . 108.5 ?
    O5A C18A H18E . . 110.8 ?
    C19A C18A H18E . . 134.7 ?
    C19D C18A H18E . . 68.4 ?
    C19C C18A H18E . . 110.8 ?
    H18B C18A H18E . . 78.2 ?
    O5A C18A H18F . . 110.8 ?
    C19A C18A H18F . . 78.4 ?
    C19D C18A H18F . . 140.3 ?
    C19C C18A H18F . . 110.8 ?
    H18A C18A H18F . . 132.8 ?
    H18E C18A H18F . . 108.8 ?
    O5A C18A H18G . . 110.4 ?
    C19A C18A H18G . . 136.2 ?
    C19D C18A H18G . . 110.4 ?
    C19C C18A H18G . . 142.4 ?
    H18A C18A H18G . . 76.3 ?
    H18F C18A H18G . . 68.3 ?
    O5A C18A H18H . . 110.4 ?
    C19D C18A H18H . . 110.4 ?
    C19C C18A H18H . . 69.3 ?
    H18A C18A H18H . . 133.8 ?
    H18B C18A H18H . . 76.6 ?
    H18E C18A H18H . . 137.0 ?
    H18G C18A H18H . . 108.6 ?
    C18A C19A H19A . . 109.5 ?
    C18A C19A H19B . . 109.5 ?
    H19A C19A H19B . . 109.5 ?
    C18A C19A H19C . . 109.5 ?
    H19A C19A H19C . . 109.5 ?
    H19B C19A H19C . . 109.5 ?
    C18A C19C H19G . . 109.5 ?
    C18A C19C H19H . . 109.5 ?
    H19G C19C H19H . . 109.5 ?
    C18A C19C H19I . . 109.5 ?
    H19G C19C H19I . . 109.5 ?
    H19H C19C H19I . . 109.5 ?
    C18A C19D H19J . . 109.5 ?
    C18A C19D H19K . . 109.5 ?
    H19J C19D H19K . . 109.5 ?
    C18A C19D H19L . . 109.5 ?
    H19J C19D H19L . . 109.5 ?
    H19K C19D H19L . . 109.5 ?
    C1A C20A H20C . . 109.5 ?
    C1A C20A H20B . . 109.5 ?
    H20C C20A H20B . . 109.5 ?
    C1A C20A H20A . . 109.5 ?
    H20C C20A H20A . . 109.5 ?
    H20B C20A H20A . . 109.5 ?
    C3B O1B H1B . . 109.5 ?
    C17B O5B C18B . . 116.8(2) ?
    C1B N1B C5B . . 122.4(2) ?
    C1B N1B C14B . . 122.4(2) ?
    C5B N1B C14B . . 115.2(2) ?
    C6B N2B C7B . . 126.0(2) ?
    C6B N2B H2B . . 117.0 ?
    C7B N2B H2B . . 117.0 ?
    C7B N3B C8B . . 105.7(2) ?
    C7B N3B H3B . . 127.2 ?
    C8B N3B H3B . . 127.2 ?
    C7B N4B C13B . . 103.4(2) ?
    C2B C1B N1B . . 120.2(2) ?
    C2B C1B C20B . . 122.4(2) ?
    N1B C1B C20B . . 117.4(3) ?
    C1B C2B C3B . . 119.8(2) ?
    C1B C2B C17B . . 121.8(2) ?
    C3B C2B C17B . . 118.3(3) ?
    O1B C3B C4B . . 122.8(2) ?
    O1B C3B C2B . . 117.3(2) ?
    C4B C3B C2B . . 119.8(2) ?
    C3B C4B C5B . . 120.3(2) ?
    C3B C4B C6B . . 118.3(2) ?
    C5B C4B C6B . . 121.4(2) ?
    O2B C5B N1B . . 117.9(2) ?
    O2B C5B C4B . . 124.8(2) ?
    N1B C5B C4B . . 117.3(2) ?
    O3B C6B N2B . . 121.9(2) ?
    O3B C6B C4B . . 121.0(2) ?
    N2B C6B C4B . . 117.1(2) ?
    N4B C7B N3B . . 115.3(2) ?
    N4B C7B N2B . . 121.6(2) ?
    N3B C7B N2B . . 123.2(2) ?
    C9B C8B C13B . . 122.8(2) ?
    C9B C8B N3B . . 132.0(2) ?
    C13B C8B N3B . . 105.2(2) ?
    C10B C9B C8B . . 116.2(3) ?
    C10B C9B H9B . . 121.9 ?
    C8B C9B H9B . . 121.9 ?
    C11B C10B C9B . . 122.1(3) ?
    C11B C10B H10B . . 119.0 ?
    C9B C10B H10B . . 119.0 ?
    C10B C11B C12B . . 122.0(3) ?
    C10B C11B H11B . . 119.0 ?
    C12B C11B H11B . . 119.0 ?
    C11B C12B C13B . . 117.4(3) ?
    C11B C12B H12B . . 121.3 ?
    C13B C12B H12B . . 121.3 ?
    C8B C13B C12B . . 119.5(2) ?
    C8B C13B N4B . . 110.5(2) ?
    C12B C13B N4B . . 130.1(2) ?
    N1B C14B C15B . . 112.9(2) ?
    N1B C14B H14D . . 109.0 ?
    C15B C14B H14D . . 109.0 ?
    N1B C14B H14C . . 109.0 ?
    C15B C14B H14C . . 109.0 ?
    H14D C14B H14C . . 107.8 ?
    C14B C15B C16B . . 111.3(3) ?
    C14B C15B H15D . . 109.4 ?
    C16B C15B H15D . . 109.4 ?
    C14B C15B H15C . . 109.4 ?
    C16B C15B H15C . . 109.4 ?
    H15D C15B H15C . . 108.0 ?
    C15B C16B H16F . . 109.5 ?
    C15B C16B H16E . . 109.5 ?
    H16F C16B H16E . . 109.5 ?
    C15B C16B H16D . . 109.5 ?
    H16F C16B H16D . . 109.5 ?
    H16E C16B H16D . . 109.5 ?
    O4B C17B O5B . . 124.5(3) ?
    O4B C17B C2B . . 123.6(3) ?
    O5B C17B C2B . . 112.0(2) ?
    O5B C18B C19B . . 109.9(3) ?
    O5B C18B H18D . . 109.7 ?
    C19B C18B H18D . . 109.7 ?
    O5B C18B H18C . . 109.7 ?
    C19B C18B H18C . . 109.7 ?
    H18D C18B H18C . . 108.2 ?
    C18B C19B H19F . . 109.5 ?
    C18B C19B H19E . . 109.5 ?
    H19F C19B H19E . . 109.5 ?
    C18B C19B H19D . . 109.5 ?
    H19F C19B H19D . . 109.5 ?
    H19E C19B H19D . . 109.5 ?
    C1B C20B H20F . . 109.5 ?
    C1B C20B H20E . . 109.5 ?
    H20F C20B H20E . . 109.5 ?
    C1B C20B H20D . . 109.5 ?
    H20F C20B H20D . . 109.5 ?
    H20E C20B H20D . . 109.5 ?
loop_
    _geom_torsion_atom_site_label_1
    _geom_torsion_atom_site_label_2
    _geom_torsion_atom_site_label_3
    _geom_torsion_atom_site_label_4
    _geom_torsion_site_symmetry_1
    _geom_torsion_site_symmetry_2
    _geom_torsion_site_symmetry_3
    _geom_torsion_site_symmetry_4
    _geom_torsion
    _geom_torsion_publ_flag
    C5A N1A C1A C2A . . . . -3.5(3) ?
    C14A N1A C1A C2A . . . . 174.5(2) ?
    C5A N1A C1A C20A . . . . 175.7(2) ?
    C14A N1A C1A C20A . . . . -6.2(3) ?
    N1A C1A C2A C3A . . . . 1.2(3) ?
    C20A C1A C2A C3A . . . . -178.0(2) ?
    N1A C1A C2A C17A . . . . -176.1(2) ?
    C20A C1A C2A C17A . . . . 4.7(4) ?
    C1A C2A C3A O1A . . . . -176.3(2) ?
    C17A C2A C3A O1A . . . . 1.0(3) ?
    C1A C2A C3A C4A . . . . 1.1(3) ?
    C17A C2A C3A C4A . . . . 178.3(2) ?
    O1A C3A C4A C5A . . . . 176.2(2) ?
    C2A C3A C4A C5A . . . . -1.0(3) ?
    O1A C3A C4A C6A . . . . -1.4(3) ?
    C2A C3A C4A C6A . . . . -178.6(2) ?
    C1A N1A C5A O2A . . . . -177.9(2) ?
    C14A N1A C5A O2A . . . . 3.9(3) ?
    C1A N1A C5A C4A . . . . 3.4(3) ?
    C14A N1A C5A C4A . . . . -174.7(2) ?
    C3A C4A C5A O2A . . . . -179.6(2) ?
    C6A C4A C5A O2A . . . . -2.1(4) ?
    C3A C4A C5A N1A . . . . -1.1(3) ?
    C6A C4A C5A N1A . . . . 176.44(19) ?
    C7A N2A C6A O3A . . . . 0.7(4) ?
    C7A N2A C6A C4A . . . . -178.2(2) ?
    C3A C4A C6A O3A . . . . -3.1(3) ?
    C5A C4A C6A O3A . . . . 179.3(2) ?
    C3A C4A C6A N2A . . . . 175.7(2) ?
    C5A C4A C6A N2A . . . . -1.9(3) ?
    C13A N4A C7A N3A . . . . 0.3(3) ?
    C13A N4A C7A N2A . . . . 179.0(2) ?
    C8A N3A C7A N4A . . . . -0.3(3) ?
    C8A N3A C7A N2A . . . . -179.0(2) ?
    C6A N2A C7A N4A . . . . -177.6(2) ?
    C6A N2A C7A N3A . . . . 1.0(4) ?
    C7A N3A C8A C13A . . . . 0.2(2) ?
    C7A N3A C8A C9A . . . . 178.7(3) ?
    C13A C8A C9A C10A . . . . 0.3(4) ?
    N3A C8A C9A C10A . . . . -178.0(2) ?
    C8A C9A C10A C11A . . . . -0.5(4) ?
    C9A C10A C11A C12A . . . . 0.0(4) ?
    C10A C11A C12A C13A . . . . 0.6(4) ?
    N3A C8A C13A N4A . . . . 0.0(3) ?
    C9A C8A C13A N4A . . . . -178.7(2) ?
    N3A C8A C13A C12A . . . . 178.9(2) ?
    C9A C8A C13A C12A . . . . 0.2(4) ?
    C7A N4A C13A C8A . . . . -0.2(3) ?
    C7A N4A C13A C12A . . . . -179.0(2) ?
    C11A C12A C13A C8A . . . . -0.7(4) ?
    C11A C12A C13A N4A . . . . 178.0(2) ?
    C1A N1A C14A C15A . . . . 97.7(3) ?
    C5A N1A C14A C15A . . . . -84.2(3) ?
    N1A C14A C15A C16A . . . . 174.8(3) ?
    C18A O5A C17A O4A . . . . 6.0(5) ?
    C18A O5A C17A C2A . . . . -174.9(3) ?
    C1A C2A C17A O4A . . . . 47.2(4) ?
    C3A C2A C17A O4A . . . . -130.0(3) ?
    C1A C2A C17A O5A . . . . -131.9(3) ?
    C3A C2A C17A O5A . . . . 50.9(3) ?
    C17A O5A C18A C19A . . . . 175.1(5) ?
    C17A O5A C18A C19D . . . . 92.5(11) ?
    C17A O5A C18A C19C . . . . 139.4(9) ?
    C5B N1B C1B C2B . . . . 3.3(3) ?
    C14B N1B C1B C2B . . . . -177.2(2) ?
    C5B N1B C1B C20B . . . . -177.4(2) ?
    C14B N1B C1B C20B . . . . 2.0(3) ?
    N1B C1B C2B C3B . . . . -1.5(4) ?
    C20B C1B C2B C3B . . . . 179.3(2) ?
    N1B C1B C2B C17B . . . . -178.2(2) ?
    C20B C1B C2B C17B . . . . 2.6(4) ?
    C1B C2B C3B O1B . . . . -178.8(2) ?
    C17B C2B C3B O1B . . . . -2.0(4) ?
    C1B C2B C3B C4B . . . . -1.3(4) ?
    C17B C2B C3B C4B . . . . 175.5(2) ?
    O1B C3B C4B C5B . . . . 179.8(2) ?
    C2B C3B C4B C5B . . . . 2.4(3) ?
    O1B C3B C4B C6B . . . . 0.6(3) ?
    C2B C3B C4B C6B . . . . -176.8(2) ?
    C1B N1B C5B O2B . . . . 178.1(2) ?
    C14B N1B C5B O2B . . . . -1.4(3) ?
    C1B N1B C5B C4B . . . . -2.2(3) ?
    C14B N1B C5B C4B . . . . 178.3(2) ?
    C3B C4B C5B O2B . . . . 179.0(2) ?
    C6B C4B C5B O2B . . . . -1.8(4) ?
    C3B C4B C5B N1B . . . . -0.7(3) ?
    C6B C4B C5B N1B . . . . 178.46(19) ?
    C7B N2B C6B O3B . . . . -1.2(4) ?
    C7B N2B C6B C4B . . . . 179.1(2) ?
    C3B C4B C6B O3B . . . . -5.5(3) ?
    C5B C4B C6B O3B . . . . 175.4(2) ?
    C3B C4B C6B N2B . . . . 174.2(2) ?
    C5B C4B C6B N2B . . . . -5.0(3) ?
    C13B N4B C7B N3B . . . . -1.2(3) ?
    C13B N4B C7B N2B . . . . 178.3(2) ?
    C8B N3B C7B N4B . . . . 1.2(3) ?
    C8B N3B C7B N2B . . . . -178.3(2) ?
    C6B N2B C7B N4B . . . . -177.0(2) ?
    C6B N2B C7B N3B . . . . 2.4(4) ?
    C7B N3B C8B C9B . . . . 178.3(3) ?
    C7B N3B C8B C13B . . . . -0.7(2) ?
    C13B C8B C9B C10B . . . . -0.4(4) ?
    N3B C8B C9B C10B . . . . -179.3(2) ?
    C8B C9B C10B C11B . . . . -0.2(4) ?
    C9B C10B C11B C12B . . . . -0.3(4) ?
    C10B C11B C12B C13B . . . . 1.3(4) ?
    C9B C8B C13B C12B . . . . 1.5(4) ?
    N3B C8B C13B C12B . . . . -179.4(2) ?
    C9B C8B C13B N4B . . . . -179.1(2) ?
    N3B C8B C13B N4B . . . . 0.0(3) ?
    C11B C12B C13B C8B . . . . -1.9(4) ?
    C11B C12B C13B N4B . . . . 178.8(2) ?
    C7B N4B C13B C8B . . . . 0.7(3) ?
    C7B N4B C13B C12B . . . . 180.0(2) ?
    C1B N1B C14B C15B . . . . -94.4(3) ?
    C5B N1B C14B C15B . . . . 85.0(3) ?
    N1B C14B C15B C16B . . . . -177.3(3) ?
    C18B O5B C17B O4B . . . . 7.1(5) ?
    C18B O5B C17B C2B . . . . -172.5(3) ?
    C1B C2B C17B O4B . . . . 59.4(4) ?
    C3B C2B C17B O4B . . . . -117.4(4) ?
    C1B C2B C17B O5B . . . . -121.0(3) ?
    C3B C2B C17B O5B . . . . 62.3(3) ?
    C17B O5B C18B C19B . . . . 84.1(4) ?
loop_
    _geom_hbond_atom_site_label_D
    _geom_hbond_atom_site_label_H
    _geom_hbond_atom_site_label_A
    _geom_hbond_site_symmetry_A
    _geom_hbond_distance_DH
    _geom_hbond_distance_HA
    _geom_hbond_distance_DA
    _geom_hbond_angle_DHA
    _geom_hbond_publ_flag
    O1A H1A O3A . 0.82 1.77 2.503(2) 148.5 yes
    O1B H1B O3B . 0.82 1.78 2.508(2) 147.9 yes
    N2A H2A O2A . 0.86 1.88 2.600(3) 139.6 yes
    N2B H2B O2B . 0.86 1.88 2.596(3) 139.0 yes
    N3A H3A O2 2_765 0.86 2.34 2.968(3) 129.7 yes
    N3A H3A O3A . 0.86 2.21 2.710(3) 116.6 yes
    N3B H3B O1 2_656 0.86 2.46 3.106(6) 132.4 yes
    N3B H3B O3B . 0.86 2.18 2.691(3) 117.8 yes
    O2 H2 N4A . 0.82 2.27 2.926(3) 137.5 yes
    O1 H1 N4B . 0.82 2.35 3.050(6) 144.2 yes
data_global
_journal_date_recd_electronic     2009-06-09
_journal_date_accepted     2009-07-08
_journal_name_full     'Acta Crystallographica, Section E'
_journal_year     2009
_journal_volume     65
_journal_issue      8
_journal_page_first     o1984
_journal_page_last     o1984
_journal_paper_category     QO
_journal_coeditor_code     BG2271
_publ_contact_author_name     'Shishkina S.V.'
_publ_contact_author_address
; STC "Institute for Single Crystals"
 National Academy of Sciences of Ukraine
 60 Lenina ave.
 Kharkiv 61001
 Ukraine
;
_publ_contact_author_email     sveta@xray.isc.kharkov.com
_publ_contact_author_fax     '+(380) 57-340-93-43'
_publ_contact_author_phone     '+(380) 57-341-02-58'
_publ_section_title
;\
Ethyl
5-[(1<i>H</i>-benzoimidazol-2-yl)aminocarbonyl]-4-hydroxy-2-methyl-6-oxo-1-\
propyl-1,6-dihydropyridine-3-carboxylate--ethanol--methanol (4/2/1)
;
loop_
    _publ_author_name
    _publ_author_address
    'Svetlana V. Shishkina'
;    STC "Institute for Single Crystals"
     National Academy of Sciences of Ukraine
     60 Lenina ave.
     Kharkiv 61001
     Ukraine
;
    'Oleg V. Shishkin'
;    STC "Institute for Single Crystals"
     National Academy of Sciences of Ukraine
     60 Lenina ave.
     Kharkiv 61001
     Ukraine
;
    'Igor V. Ukrainets'
;    National University of Pharmacy
     4 Blyukhera ave.
     Kharkiv 61002
     Ukraine
;
    'Andrei A. Tkach'
;    National University of Pharmacy
     4 Blyukhera ave.
     Kharkiv 61002
     Ukraine
;
    'Lina A. Grinevich'
;    National University of Pharmacy
     4 Blyukhera ave.
     Kharkiv 61002
     Ukraine
;
