# Supplementary material for: Ethyl 5-[(1H-benzoimidazol-2-yl)amino­carbon­yl]-4-hydr­oxy-2-methyl-6-oxo-1-propyl-1,6-dihydro­pyridine-3-carboxyl­ate–ethanol–methanol (4/2/1)
Source: Acta Crystallogr Sect E Struct Rep Online. 2009 Jul 25;65(Pt 8):o1984. doi: 10.1107/S1600536809026816 (PMC2977359; doi:10.1107/S1600536809026816)
Supplement: Supplementary file 2 [file e-65-o1984-Isup2.hkl]

# 
# h,k,l, Fc-squared, Fo-squared, sigma(Fo-squared) and status flag 
# 
data_I
_shelx_title ' ukr81 in P-1' 
_shelx_refln_list_code          4 
_shelx_F_calc_maximum      356.45 
_exptl_crystal_F_000       910.00 
_reflns_d_resolution_high  0.8409 
 
loop_ 
 _symmetry_equiv_pos_as_xyz 
 'x, y, z' 
 '-x, -y, -z' 
 
_cell_length_a    10.5527 
_cell_length_b    13.9720 
_cell_length_c    16.0242 
_cell_angle_alpha  86.804 
_cell_angle_beta   70.980 
_cell_angle_gamma  78.652 
 
_shelx_F_squared_multiplier     1.000 
 
loop_ 
 _refln_index_h 
 _refln_index_k 
 _refln_index_l 
 _refln_F_squared_calc 
 _refln_F_squared_meas 
 _refln_F_squared_sigma 
 _refln_observed_status 
   3   0   0      302.03      321.92      5.98 o 
   4   0   0      591.46      604.40      7.91 o 
   5   0   0        2.25        0.00      1.28 o 
   6   0   0        0.13        0.00      1.93 o 
   7   0   0       15.28       10.36      6.26 o 
   8   0   0      130.04      135.18      9.21 o 
   9   0   0        0.08        0.00     15.85 o 
  10   0   0        5.20        2.69      7.47 o 
  11   0   0        7.75        0.92     14.75 o 
 -11   1   0        1.98        5.76     14.36 o 
 -10   1   0       17.26        7.17     11.32 o 
  -9   1   0        4.72        0.10      1.99 o 
  -8   1   0      363.41      360.96     11.39 o 
  -7   1   0        4.82        5.21      6.92 o 
  -6   1   0        8.59        6.04      6.14 o 
  -5   1   0      106.68       94.72      6.30 o 
  -4   1   0      159.32      181.47      9.84 o 
  -3   1   0     2084.11     1908.39     13.95 o 
  -2   1   0      845.19     1064.50     19.20 o 
  -1   1   0     1861.73     1410.09     10.81 o 
   3   1   0     4219.10     4140.85     22.18 o 
   4   1   0       15.49       23.81      4.51 o 
   5   1   0        0.03        4.95      5.03 o 
   6   1   0       46.75       46.79      5.85 o 
   7   1   0       31.30       30.36      6.32 o 
   8   1   0       39.76       34.30      9.02 o 
   9   1   0        8.20        0.00      7.91 o 
  10   1   0        4.00        0.00      9.38 o 
  11   1   0        5.94        6.79     16.29 o 
 -11   2   0        8.51        5.22     10.39 o 
 -10   2   0       18.18       28.71     10.48 o 
  -9   2   0       17.30       12.91      9.09 o 
  -8   2   0      311.84      294.23     11.08 o 
  -7   2   0       28.61       14.07      7.16 o 
  -6   2   0        5.81        7.63      6.12 o 
  -5   2   0      502.92      510.13     12.06 o 
  -4   2   0      260.24      227.81     10.87 o 
  -3   2   0      386.80      377.56      8.48 o 
  -2   2   0     2038.44     1922.05     18.28 o 
  -1   2   0     2561.94     2307.33     23.24 o 
   1   2   0    12858.23    14083.69    118.44 o 
   2   2   0      875.97      673.51      9.87 o 
   4   2   0      267.72      263.37      7.48 o 
   5   2   0      909.60      846.94     12.15 o 
   6   2   0      185.25      175.57     10.26 o 
   7   2   0       64.35       56.65      9.34 o 
   8   2   0      226.35      210.06     12.63 o 
   9   2   0        3.05        0.54      2.43 o 
  10   2   0       19.59       27.20     12.12 o 
  11   2   0        2.40        0.00      7.65 o 
 -11   3   0        0.66        0.00      6.07 o 
 -10   3   0        0.04        5.26     12.84 o 
  -9   3   0        7.94        1.94     14.29 o 
  -8   3   0        4.00        0.00      4.78 o 
  -7   3   0       87.32       78.35      8.10 o 
  -6   3   0       11.14        7.08      8.25 o 
  -5   3   0        4.44        4.20      5.51 o 
  -4   3   0       88.22      115.35      8.72 o 
  -3   3   0        8.97        2.89      4.72 o 
  -2   3   0     1878.32     1828.92     13.83 o 
  -1   3   0    21166.34    21598.19     99.87 o 
   1   3   0     1002.41     1285.63     11.16 o 
   2   3   0     1599.06     1878.15      9.09 o 
   3   3   0      275.90      182.28      4.97 o 
   4   3   0      484.21      474.60      6.83 o 
   5   3   0      626.04      665.80      8.76 o 
   6   3   0      710.17      837.45     12.89 o 
   7   3   0       25.82       17.88      9.64 o 
   8   3   0       56.52       43.62     10.25 o 
   9   3   0       15.04        4.02     10.80 o 
  10   3   0       10.72        2.50     10.83 o 
  11   3   0        1.75       11.96     23.49 o 
 -10   4   0        5.42        0.00      5.13 o 
  -9   4   0       10.14        8.39      9.10 o 
  -8   4   0       37.31       28.00      9.23 o 
  -7   4   0       93.42      103.98      9.18 o 
  -6   4   0       43.18       38.30      9.97 o 
  -5   4   0      211.98      183.52      9.27 o 
  -4   4   0       16.76       17.17      6.62 o 
  -3   4   0      536.87      493.77     10.96 o 
  -2   4   0      802.55      911.29     10.07 o 
  -1   4   0      525.29      633.07      5.03 o 
   0   4   0   119838.88   124890.20    274.98 o 
   1   4   0     2217.83     2231.29     10.30 o 
   2   4   0     3526.50     3341.71     15.55 o 
   3   4   0      127.34      139.82      4.91 o 
   4   4   0      462.08      485.95      7.51 o 
   5   4   0      214.82      173.60      6.85 o 
   6   4   0       29.73       16.00      5.87 o 
   7   4   0        0.38        4.87      9.25 o 
   8   4   0       92.69       68.89     13.47 o 
   9   4   0        0.80        4.11     21.46 o 
  10   4   0        3.61        0.00      8.76 o 
  11   4   0       17.85       15.69     21.80 o 
 -10   5   0        0.06       13.34     13.73 o 
  -9   5   0       10.09        9.99      9.53 o 
  -8   5   0       24.56       18.32      9.13 o 
  -7   5   0       36.44       40.42     10.69 o 
  -6   5   0      341.64      336.29     12.49 o 
  -5   5   0       45.88       42.68      9.51 o 
  -4   5   0       36.28       51.90      7.27 o 
  -3   5   0       20.92       20.18      7.20 o 
  -2   5   0      546.39      564.56      6.75 o 
  -1   5   0     1046.03      942.17      7.23 o 
   0   5   0     1057.37     1029.15      4.57 o 
   1   5   0     3764.44     3866.91     18.36 o 
   2   5   0       59.83       66.97      5.08 o 
   3   5   0     1899.89     2012.11     11.38 o 
   4   5   0      514.44      552.68      7.97 o 
   5   5   0      446.17      363.66      7.45 o 
   6   5   0       10.18        0.94      4.42 o 
   7   5   0        0.03        4.43      6.73 o 
   8   5   0       40.46       28.91      9.58 o 
   9   5   0        6.91        5.94      9.99 o 
 -10   6   0        1.85        0.00      9.51 o 
  -9   6   0        7.50        8.20     12.30 o 
  -8   6   0       67.52       80.79     10.30 o 
  -7   6   0        1.90        0.00     34.09 o 
  -6   6   0       27.53       18.48      9.52 o 
  -5   6   0       44.01       67.02      8.84 o 
  -4   6   0      201.17      181.93      6.67 o 
  -3   6   0       90.71       94.57      5.48 o 
  -2   6   0     1142.46     1143.58     15.78 o 
  -1   6   0       79.92       84.16      2.62 o 
   0   6   0      145.16      117.83      2.60 o 
   1   6   0      572.36      570.37      4.60 o 
   2   6   0      113.83      106.26      4.73 o 
   3   6   0     1017.28     1072.90     10.09 o 
   4   6   0      113.87      149.20      5.80 o 
   5   6   0        4.66       10.44      5.63 o 
   6   6   0       41.68       36.53      6.57 o 
   7   6   0       43.79       38.90      7.46 o 
   8   6   0      369.95      359.36     10.27 o 
   9   6   0        7.41       12.74     19.85 o 
  10   6   0        6.71        0.00     22.31 o 
  11   6   0        4.79       14.30     26.36 o 
  -9   7   0        3.79        4.54     11.62 o 
  -8   7   0        6.55        1.31      8.60 o 
  -7   7   0       49.90       61.48     16.47 o 
  -6   7   0       54.01       65.15      8.06 o 
  -5   7   0      178.39      167.20      8.19 o 
  -4   7   0       48.37       52.98      6.06 o 
  -3   7   0        2.27        4.93      4.89 o 
  -2   7   0       28.43       24.27      4.79 o 
  -1   7   0      601.78      563.21      9.84 o 
   0   7   0       23.78       20.50      2.51 o 
   1   7   0      567.66      633.27      4.82 o 
   2   7   0      215.08      217.50      7.13 o 
   3   7   0       20.17       13.52      6.64 o 
   4   7   0      343.97      263.25      9.00 o 
   5   7   0       53.08       42.74      6.32 o 
   6   7   0      568.04      596.33     10.14 o 
   7   7   0       21.20       30.04      7.47 o 
   8   7   0       30.40       54.39     11.73 o 
   9   7   0       12.99       19.61     12.55 o 
  10   7   0       21.55       42.11     24.24 o 
  11   7   0        2.95       16.67     22.22 o 
  -9   8   0        1.83       15.16     13.36 o 
  -6   8   0        0.07        0.00      0.28 o 
  -5   8   0       49.01       28.56      9.43 o 
  -4   8   0      202.18      189.87      7.53 o 
  -3   8   0       12.16       13.54      4.45 o 
  -2   8   0      261.39      262.62      4.79 o 
  -1   8   0      376.87      396.85      7.40 o 
   0   8   0    19515.36    20339.39     90.23 o 
   1   8   0     2316.73     2442.61      8.50 o 
   2   8   0       73.65       55.55      3.33 o 
   3   8   0       11.33       16.66      5.09 o 
   4   8   0       45.28       31.20      7.83 o 
   5   8   0      170.82      188.26     10.63 o 
   6   8   0        5.81       11.46      6.97 o 
   7   8   0        8.27       18.11     18.74 o 
   8   8   0       79.89       65.82     12.29 o 
   9   8   0        0.21        6.75     14.51 o 
  10   8   0        1.62        1.21     24.22 o 
  11   8   0       14.70       29.93     26.77 o 
  -8   9   0       14.90       10.64     15.75 o 
  -6   9   0        0.74       12.43     13.57 o 
  -5   9   0       64.77       61.86      9.51 o 
  -4   9   0       24.54       39.21      8.78 o 
  -3   9   0       36.71       42.56      7.13 o 
  -2   9   0        1.90        0.00      1.60 o 
  -1   9   0      390.73      386.16     14.33 o 
   0   9   0       81.34       71.71      3.78 o 
   1   9   0     1371.19     1536.00     11.39 o 
   2   9   0        9.62        5.78      1.41 o 
   3   9   0       44.43       38.13      5.31 o 
   4   9   0      178.03      202.58      7.67 o 
   5   9   0      123.42      155.11     15.94 o 
   6   9   0       75.72       69.50     10.35 o 
   7   9   0       11.01       11.29     11.32 o 
   8   9   0       18.49        7.45      9.87 o 
   9   9   0       34.22       27.66     12.17 o 
  10   9   0        0.00       15.11     24.59 o 
  11   9   0        1.50        0.08      0.54 o 
  -7  10   0        5.59        6.98     17.12 o 
  -5  10   0       18.72       27.65     15.65 o 
  -4  10   0       44.63       29.67      9.10 o 
  -3  10   0       89.59       96.35      8.30 o 
  -2  10   0       11.54       18.67      5.42 o 
  -1  10   0       25.32       24.09      5.95 o 
   0  10   0      123.57      127.65      4.39 o 
   1  10   0      316.30      302.20      5.94 o 
   2  10   0       49.08       42.38      4.45 o 
   3  10   0      116.46      116.99      4.95 o 
   4  10   0       11.77       16.45      6.53 o 
   5  10   0       15.77       13.50      7.28 o 
   6  10   0       39.74       47.08     10.34 o 
   8  10   0       13.16        4.51     28.51 o 
   9  10   0      104.65      108.70     15.94 o 
  10  10   0       15.31        6.98     13.86 o 
  -7  11   0       12.92        6.09     16.07 o 
  -6  11   0       32.03       54.33     16.97 o 
  -5  11   0       12.77        3.56     16.04 o 
  -4  11   0       53.31       61.19     15.28 o 
  -3  11   0       37.72       37.64      8.15 o 
  -2  11   0       10.69       11.59      6.79 o 
  -1  11   0       23.92       22.37      6.67 o 
   0  11   0       12.86        3.70      7.24 o 
   1  11   0      135.84      176.48      7.76 o 
   2  11   0      149.36      142.66      5.41 o 
   3  11   0       40.15       33.22      5.13 o 
   4  11   0        3.84        5.67      5.23 o 
   5  11   0        0.04        0.00      1.07 o 
   6  11   0       86.28       78.96      9.66 o 
   7  11   0        6.39        1.99      7.48 o 
   8  11   0       16.27        0.00      9.20 o 
   9  11   0        0.57       10.66     15.26 o 
  10  11   0        4.11        9.40     21.77 o 
  -6  12   0        0.46        0.00      2.60 o 
  -5  12   0        2.68       13.28     16.31 o 
  -4  12   0       16.53        9.57     14.21 o 
  -3  12   0       22.32       17.60     14.26 o 
  -2  12   0       61.40       69.49      7.11 o 
  -1  12   0      121.41      110.63      8.55 o 
   0  12   0     1724.83     1804.95     16.59 o 
   1  12   0     1023.79     1108.18     13.42 o 
   2  12   0        3.03        1.18      4.30 o 
   3  12   0       17.41       10.97      5.21 o 
   4  12   0        0.85        9.03      8.66 o 
   5  12   0       47.67       46.40      7.07 o 
   6  12   0       12.36       21.96      9.00 o 
   7  12   0        1.59        4.18     12.41 o 
   8  12   0       36.31       29.64     10.63 o 
   9  12   0        3.72        6.62     13.49 o 
  -3  13   0       12.58       17.14     14.73 o 
  -2  13   0        4.03        7.14     10.91 o 
  -1  13   0       84.75      102.19      8.08 o 
   0  13   0       81.01       80.69      8.89 o 
   1  13   0      170.88      149.21     10.74 o 
   2  13   0       11.30        4.13      4.92 o 
   3  13   0        4.15        0.00      4.65 o 
   4  13   0       46.09       54.35      9.39 o 
   5  13   0       23.30       24.27      6.86 o 
   6  13   0       20.75       18.09      8.67 o 
   7  13   0       23.67       24.77      9.51 o 
   8  13   0       14.82        9.67     10.54 o 
  -4  14   0       15.47       17.05     17.16 o 
  -3  14   0        5.94       14.40     15.13 o 
  -2  14   0       10.30       14.10     14.39 o 
  -1  14   0        0.44        3.32      6.46 o 
   0  14   0        4.99        5.88      6.92 o 
   1  14   0      111.48       90.74      8.58 o 
   2  14   0        0.00        0.00      5.81 o 
   3  14   0        1.39        0.00     10.55 o 
   4  14   0        3.76        4.33     10.45 o 
   5  14   0        0.36        4.01     10.07 o 
   6  14   0        5.87        0.00      2.57 o 
   7  14   0        0.13        0.01     12.55 o 
   8  14   0        3.78        3.22     11.97 o 
  -2  15   0        5.18       14.20     14.97 o 
  -1  15   0        0.35        6.73     10.31 o 
   0  15   0        0.04        9.70     12.25 o 
   1  15   0       85.26      100.44     11.28 o 
   2  15   0       50.10       48.80      9.47 o 
   3  15   0        3.20        0.00      3.90 o 
   4  15   0        1.27        1.92      4.03 o 
   5  15   0        2.24       12.91     10.18 o 
   6  15   0       30.35       29.58     11.79 o 
   7  15   0        0.20        0.65     11.80 o 
   0  16   0      139.85      151.02     11.36 o 
   1  16   0      249.29      232.54     13.15 o 
   2  16   0        0.45        1.71      6.12 o 
   3  16   0        0.47       10.65     12.47 o 
   4  16   0        3.08        8.50     10.92 o 
   5  16   0        5.23        4.09     10.10 o 
  -4 -16   1        1.03        4.16      6.21 o 
  -3 -16   1        1.30        5.75     11.16 o 
  -2 -16   1        2.62        0.91      5.59 o 
  -1 -16   1        2.53       16.16     13.46 o 
   0 -16   1      119.44      122.22     11.65 o 
  -6 -15   1       25.23       27.65     12.60 o 
  -5 -15   1        2.34        0.00     10.02 o 
  -4 -15   1        0.56        4.20     15.18 o 
  -3 -15   1        0.53        0.00      6.83 o 
  -1 -15   1       50.57       40.48      8.85 o 
   0 -15   1       12.34       13.49      7.89 o 
   1 -15   1        0.20        0.00     20.97 o 
   2 -15   1        0.00        0.00      4.36 o 
   3 -15   1        3.67        0.00    165.67 o 
  -7 -14   1       18.99        4.61     10.12 o 
  -6 -14   1        3.94        0.00     13.44 o 
  -5 -14   1        1.48       18.78     14.81 o 
  -4 -14   1        0.01       12.67     13.83 o 
  -3 -14   1        1.10        0.00      6.33 o 
  -2 -14   1       27.94       42.45      8.90 o 
  -1 -14   1        1.00        0.92      7.02 o 
   0 -14   1        2.69        3.69      8.27 o 
   1 -14   1        0.47        4.80      8.78 o 
   3 -14   1       19.10        2.50     15.12 o 
   4 -14   1       12.41       20.23     16.73 o 
  -8 -13   1       24.88       36.73     11.39 o 
  -7 -13   1        0.02        4.88     10.22 o 
  -6 -13   1       38.45       31.59      8.84 o 
  -5 -13   1        7.90        2.03      4.66 o 
  -4 -13   1      108.96      144.00     11.56 o 
  -3 -13   1        2.17        0.00      1.90 o 
  -1 -13   1       86.33       85.06      7.06 o 
   0 -13   1      176.67      194.50      8.57 o 
   1 -13   1       14.58       14.61      6.96 o 
   2 -13   1        0.47        0.00      1.78 o 
   3 -13   1       20.46       14.35     13.88 o 
   4 -13   1       11.61       15.49     14.77 o 
   5 -13   1        1.13        6.31     15.86 o 
  -9 -12   1      101.77       81.04     12.05 o 
  -8 -12   1       24.28       27.99     10.52 o 
  -7 -12   1       84.62      100.17     10.51 o 
  -6 -12   1        0.35       10.54     10.87 o 
  -5 -12   1       46.16       51.42      8.10 o 
  -4 -12   1       19.23       16.72      6.28 o 
  -3 -12   1       19.10       11.16      6.44 o 
  -2 -12   1        0.72        0.00      1.29 o 
  -1 -12   1       12.95       10.26      9.16 o 
   0 -12   1      794.61      829.03     13.20 o 
   1 -12   1      165.27      163.02      8.05 o 
   2 -12   1       48.19       47.91      6.38 o 
   3 -12   1        6.11        3.45      7.71 o 
   4 -12   1       68.65       42.70     14.74 o 
   5 -12   1        1.78        0.00      9.67 o 
   6 -12   1        0.00        9.02     17.62 o 
  -9 -11   1        3.68        2.86      4.45 o 
  -8 -11   1        2.44        5.73      9.55 o 
  -7 -11   1       18.33       11.56      9.92 o 
  -6 -11   1        3.19        1.92      4.10 o 
  -5 -11   1       41.22       34.40      8.19 o 
  -4 -11   1        0.01        0.00      2.00 o 
  -3 -11   1       12.46       10.90      4.30 o 
  -2 -11   1        0.16        0.00      2.75 o 
  -1 -11   1      318.58      302.53      7.48 o 
   0 -11   1       22.73       16.39      6.40 o 
   1 -11   1       34.66       32.82      7.21 o 
   2 -11   1       12.87        5.95      4.69 o 
   3 -11   1        3.28        2.72      7.62 o 
   4 -11   1       73.57       68.78     10.27 o 
   5 -11   1       59.23       61.25     16.61 o 
   6 -11   1        9.71        8.36     15.02 o 
   7 -11   1       47.76       45.20     18.71 o 
 -10 -10   1        1.82        8.87     21.61 o 
  -9 -10   1      401.42      425.66     18.18 o 
  -8 -10   1      367.71      416.81     22.43 o 
  -7 -10   1       30.19       32.16     10.23 o 
  -6 -10   1        2.80        0.00      6.99 o 
  -5 -10   1       31.21       41.15      8.24 o 
  -4 -10   1       28.61       26.75      6.78 o 
  -1 -10   1       43.59       43.38      4.47 o 
   0 -10   1      460.21      475.24      7.12 o 
   1 -10   1       17.83       17.62      4.26 o 
   2 -10   1        8.49        7.21      6.02 o 
   3 -10   1      111.62      110.12      8.38 o 
   4 -10   1       50.48       46.91      9.83 o 
   5 -10   1      146.70      149.37     11.20 o 
   6 -10   1        5.19        5.87     15.58 o 
   7 -10   1        2.36       11.67     15.19 o 
   8 -10   1       17.60       10.47     13.43 o 
 -10  -9   1       45.54       61.36     23.89 o 
  -9  -9   1        0.25       12.53     12.87 o 
  -8  -9   1        1.32       13.99     21.09 o 
  -7  -9   1        3.40        0.00      3.64 o 
  -6  -9   1      385.91      339.79     11.21 o 
  -5  -9   1       66.45       79.83      8.17 o 
  -4  -9   1      246.42      210.95      6.61 o 
  -3  -9   1        1.70        0.00      2.15 o 
  -2  -9   1       14.69        5.74      3.53 o 
  -1  -9   1       31.62       33.14      4.24 o 
   0  -9   1      428.79      377.87     12.55 o 
   1  -9   1        0.75        0.00      1.21 o 
   2  -9   1       16.56       10.62      4.12 o 
   3  -9   1       73.58       60.04      7.22 o 
   4  -9   1       25.32       16.80      9.32 o 
   5  -9   1        9.99       14.60      9.43 o 
   6  -9   1       10.77       27.08      9.57 o 
   7  -9   1       28.72       41.24     17.05 o 
   8  -9   1       24.44       41.65     13.18 o 
 -10  -8   1        6.41        6.76     22.90 o 
  -9  -8   1       92.39       74.14     14.06 o 
  -8  -8   1      271.50      252.14     19.64 o 
  -7  -8   1       10.41        2.30      7.18 o 
  -6  -8   1       17.75       13.93     10.47 o 
  -5  -8   1       65.78       75.28      9.28 o 
  -4  -8   1        1.39        1.88      2.68 o 
  -2  -8   1       75.39       64.72      4.00 o 
  -1  -8   1      552.28      497.60     10.16 o 
   0  -8   1     3239.42     3337.87     51.49 o 
   1  -8   1     3398.06     3726.00     13.51 o 
   2  -8   1      100.64       86.23      4.29 o 
   3  -8   1       82.39       84.86      7.27 o 
   4  -8   1      316.24      366.45     12.17 o 
   5  -8   1       97.11      103.46     12.71 o 
   6  -8   1        0.07        0.00      2.82 o 
   7  -8   1        4.12        7.17     10.68 o 
   8  -8   1       10.02        0.38      5.09 o 
   9  -8   1        2.80        0.85      2.96 o 
 -10  -7   1       32.79       36.70     21.27 o 
  -9  -7   1        0.43        4.76     22.51 o 
  -8  -7   1        0.48        9.35     12.29 o 
  -7  -7   1      175.50      161.53     12.27 o 
  -6  -7   1       29.03       40.65      6.83 o 
  -5  -7   1       60.83       74.47      5.78 o 
  -4  -7   1        3.69        1.00      3.86 o 
  -3  -7   1      278.17      215.91      4.99 o 
  -2  -7   1       15.64        7.95      3.47 o 
  -1  -7   1      418.21      423.96      4.71 o 
   0  -7   1        3.48       10.01      3.81 o 
   1  -7   1        0.00        0.99      1.43 o 
   2  -7   1       35.13       38.26      4.78 o 
   3  -7   1      175.93      184.21      7.65 o 
   4  -7   1      778.65      812.55     10.06 o 
   5  -7   1      111.66       98.34      7.22 o 
   6  -7   1       62.96       73.54      7.76 o 
   7  -7   1       31.95       35.78     15.10 o 
   8  -7   1       55.53       65.56     12.58 o 
   9  -7   1        3.82        0.00     15.23 o 
 -11  -6   1       59.40       61.78     22.83 o 
 -10  -6   1        0.06        4.58     22.59 o 
  -9  -6   1      354.97      358.38     27.50 o 
  -8  -6   1      573.46      611.36     17.25 o 
  -7  -6   1       15.22       14.66      6.93 o 
  -6  -6   1        2.19        1.13      4.29 o 
  -5  -6   1      145.27      118.09      9.01 o 
  -4  -6   1        2.03        1.43      3.07 o 
  -3  -6   1      173.12      124.54      6.43 o 
  -2  -6   1      175.81      138.32      3.94 o 
  -1  -6   1        8.11        8.85      2.98 o 
   0  -6   1     2269.49     2396.18      9.84 o 
   1  -6   1        0.07        0.00      1.53 o 
   2  -6   1      285.87      260.00      5.14 o 
   3  -6   1      165.47      171.72      4.83 o 
   4  -6   1      244.75      256.01      8.16 o 
   5  -6   1      615.37      704.92     13.15 o 
   6  -6   1       35.39       33.79      9.21 o 
   7  -6   1        0.00        4.43      8.24 o 
   8  -6   1       56.84       59.55      9.78 o 
   9  -6   1        1.78       10.71     11.89 o 
  10  -6   1        0.19        0.00      7.08 o 
 -11  -5   1        5.49        4.67     25.76 o 
 -10  -5   1       27.48       21.65     23.20 o 
  -9  -5   1       11.12       30.14     18.50 o 
  -8  -5   1      224.33      203.67     11.41 o 
  -7  -5   1       48.84       60.87      7.73 o 
  -6  -5   1       89.21      106.64      6.60 o 
  -5  -5   1       21.02       27.24      5.11 o 
  -4  -5   1     2518.06     2794.57     23.10 o 
  -3  -5   1      274.66      292.21      5.27 o 
  -2  -5   1       11.98       10.70      2.58 o 
  -1  -5   1      729.27      723.21      4.95 o 
   0  -5   1     2028.11     2098.43     19.73 o 
   1  -5   1        0.02        1.85      4.00 o 
   2  -5   1     1056.17     1140.51     11.11 o 
   3  -5   1      639.22      740.79     11.25 o 
   4  -5   1       42.35       48.53      6.89 o 
   5  -5   1      187.58      214.08      9.49 o 
   6  -5   1        1.20        0.00      8.15 o 
   7  -5   1      251.11      269.41     10.36 o 
   8  -5   1        4.95        1.34     10.75 o 
   9  -5   1       21.12       20.54     10.15 o 
  10  -5   1        0.00        4.87      9.24 o 
 -11  -4   1        0.34        6.62     25.82 o 
 -10  -4   1       53.01       72.17     24.93 o 
  -9  -4   1       86.92       96.70     11.62 o 
  -8  -4   1      434.41      451.15     13.54 o 
  -7  -4   1      240.02      272.21     10.44 o 
  -6  -4   1        1.47        2.22      5.36 o 
  -5  -4   1       29.14       33.86      5.04 o 
  -4  -4   1      447.69      339.77      6.42 o 
  -3  -4   1      744.54      742.64      6.38 o 
  -2  -4   1      953.39      997.91     19.19 o 
  -1  -4   1     7358.69     7257.11     50.04 o 
   0  -4   1     2704.66     3026.61     13.91 o 
   1  -4   1    54681.93    54281.86    310.70 o 
   2  -4   1      990.74      941.57      7.69 o 
   3  -4   1      223.60      258.26      7.43 o 
   4  -4   1      158.61      179.95      8.23 o 
   5  -4   1      539.85      590.33     22.61 o 
   6  -4   1        1.27        0.28      6.65 o 
   7  -4   1        0.87        0.69      6.34 o 
   8  -4   1        2.05        0.00      1.48 o 
   9  -4   1       21.88       14.93      9.70 o 
  10  -4   1        0.13        1.33      9.91 o 
 -11  -3   1       15.03        0.00     60.53 o 
 -10  -3   1        7.23        7.52     13.40 o 
  -9  -3   1       52.69       37.15     10.38 o 
  -8  -3   1        0.34        0.00     13.76 o 
  -7  -3   1      160.39      204.79     21.89 o 
  -6  -3   1       28.41       18.21      6.38 o 
  -5  -3   1     1417.58     1537.57     11.73 o 
  -4  -3   1       90.25       83.83      4.94 o 
  -3  -3   1      979.33      920.13     10.85 o 
  -2  -3   1      263.90      177.38      6.68 o 
  -1  -3   1     6348.65     6040.17     36.08 o 
   0  -3   1      124.44      114.52      3.36 o 
   1  -3   1      599.26      757.50     12.38 o 
   2  -3   1     1334.30     1431.39     14.01 o 
   3  -3   1     2085.10     2163.40     37.48 o 
   4  -3   1     1050.93     1236.21     13.68 o 
   5  -3   1       17.60       19.37      7.25 o 
   6  -3   1      362.70      391.07      9.36 o 
   7  -3   1        9.74        4.89      6.60 o 
   8  -3   1       92.95       76.05      9.26 o 
   9  -3   1        2.60        0.00     10.40 o 
  10  -3   1        0.71        0.46      7.12 o 
  11  -3   1        5.96       10.84     13.01 o 
 -11  -2   1       48.04       96.57     25.45 o 
 -10  -2   1        0.40        0.00     12.39 o 
  -9  -2   1      517.33      456.53     14.95 o 
  -8  -2   1       55.97       42.91      7.77 o 
  -7  -2   1      473.52      424.87      8.94 o 
  -6  -2   1        6.87        4.45      4.65 o 
  -5  -2   1       44.62       41.35      4.64 o 
  -4  -2   1      946.63      811.84      7.50 o 
  -3  -2   1      214.32      279.46      4.18 o 
  -1  -2   1      884.82      685.55      6.71 o 
   0  -2   1     9002.49     8170.59     70.08 o 
   2  -2   1     2847.68     2841.29     35.71 o 
   3  -2   1      369.18      384.08      8.06 o 
   4  -2   1      620.50      663.98     12.18 o 
   5  -2   1      232.25      261.13      7.83 o 
   6  -2   1       12.17       12.90      6.13 o 
   7  -2   1      273.26      307.16     11.47 o 
   8  -2   1       51.54       54.80      8.85 o 
   9  -2   1        4.69        0.31      2.59 o 
  10  -2   1        0.57       12.39     10.40 o 
  11  -2   1        0.31        0.00     54.65 o 
 -11  -1   1        4.10        1.61      8.85 o 
 -10  -1   1       20.37       21.29     12.41 o 
  -9  -1   1        1.04        5.71      7.62 o 
  -8  -1   1        7.59        0.00      3.80 o 
  -7  -1   1        0.66        3.79      7.39 o 
  -6  -1   1       46.75       62.54      5.63 o 
  -5  -1   1        3.33        3.71      4.76 o 
  -4  -1   1     3365.26     3648.58     15.27 o 
  -3  -1   1      124.88      139.37      4.70 o 
  -1  -1   1     6918.84     5880.90     75.87 o 
   2  -1   1     3460.16     4082.85     22.46 o 
   3  -1   1      160.66      135.49      5.69 o 
   4  -1   1      530.09      504.72      8.06 o 
   5  -1   1     1303.06     1657.22     13.48 o 
   6  -1   1       57.88       49.81      6.42 o 
   7  -1   1        1.93        2.30      2.99 o 
   8  -1   1       48.91       38.88      8.30 o 
   9  -1   1       16.75        9.59     13.47 o 
  10  -1   1        1.86        3.74     18.71 o 
  11  -1   1        0.08       11.64     14.45 o 
 -11   0   1        0.05        8.76     13.59 o 
 -10   0   1       99.18      101.36     14.73 o 
  -9   0   1       14.26       18.58      8.15 o 
  -8   0   1      718.98      699.40     12.99 o 
  -7   0   1        5.63        4.61      6.50 o 
  -6   0   1      101.26      106.60      6.66 o 
  -5   0   1       13.51       14.22      5.25 o 
  -4   0   1       80.83       80.64      7.49 o 
  -3   0   1      511.39      412.92     13.71 o 
  -2   0   1      190.32      238.41      6.43 o 
   3   0   1     6428.45     5957.49     64.12 o 
   4   0   1      531.45      514.74      7.68 o 
   5   0   1     1452.13     1509.89     18.16 o 
   6   0   1      148.78      150.09      7.11 o 
   7   0   1        5.95        9.27      6.18 o 
   8   0   1      331.28      385.04     12.31 o 
   9   0   1       17.73       10.09     15.17 o 
  10   0   1       60.89       49.98     13.32 o 
  11   0   1        0.27       14.38     13.88 o 
 -11   1   1        4.85        8.31     10.14 o 
 -10   1   1       11.65        0.00      8.78 o 
  -9   1   1        0.13        1.78      6.80 o 
  -8   1   1       28.81       17.28      8.31 o 
  -7   1   1       55.49       62.74      7.55 o 
  -6   1   1       50.48       41.69      6.41 o 
  -5   1   1     2169.38     2361.86     39.51 o 
  -4   1   1      451.33      448.83      9.76 o 
  -3   1   1      366.84      345.11      8.28 o 
  -1   1   1     8737.51     8708.75   1113.26 o 
   2   1   1     7478.52     7970.91     52.98 o 
   3   1   1      522.49      612.28      6.45 o 
   4   1   1      447.28      491.47     13.63 o 
   5   1   1        0.07        3.32      5.23 o 
   6   1   1      146.98      151.39      7.43 o 
   7   1   1       26.55       22.93      8.43 o 
   8   1   1      265.22      289.48     18.16 o 
   9   1   1       10.78        0.00      7.96 o 
  10   1   1        5.34        0.00      3.87 o 
  11   1   1        3.79        2.94     13.07 o 
 -11   2   1       25.17       18.82     10.70 o 
 -10   2   1       10.05        4.49      6.41 o 
  -9   2   1       47.68       24.16      9.31 o 
  -8   2   1        6.39        3.89      4.13 o 
  -7   2   1      231.52      273.13      9.78 o 
  -6   2   1       17.02        7.10      8.28 o 
  -5   2   1      159.06      130.88      8.51 o 
  -4   2   1        0.03        4.88      7.29 o 
  -3   2   1       29.50       29.53      6.70 o 
  -2   2   1     1670.58     1607.93     13.17 o 
  -1   2   1     1666.96     1411.80     15.71 o 
   0   2   1     7243.27     8590.91     72.26 o 
   1   2   1      533.60      381.92      4.03 o 
   2   2   1    10786.62    11204.13    103.21 o 
   3   2   1      247.13      237.00      4.99 o 
   5   2   1      872.09      904.99     12.89 o 
   6   2   1      668.32      725.62     13.05 o 
   8   2   1       80.36       73.31     10.82 o 
   9   2   1      111.99      117.11     15.63 o 
  10   2   1        7.78        5.32     14.09 o 
  11   2   1        5.34        2.62     13.24 o 
  12   2   1        0.33       12.74     14.90 o 
 -10   3   1        0.13        5.33      9.67 o 
  -9   3   1        3.01        0.00      1.61 o 
  -8   3   1       80.83       95.07      9.77 o 
  -7   3   1        8.91       14.85     12.52 o 
  -6   3   1       75.41       78.52      9.17 o 
  -5   3   1        0.53        3.73      7.66 o 
  -4   3   1     1403.25     1360.28     20.74 o 
  -3   3   1      341.73      308.38      9.22 o 
  -2   3   1     3140.18     3183.63     18.03 o 
  -1   3   1      102.82      134.80      3.79 o 
   0   3   1     4285.26     4338.13     24.05 o 
   2   3   1     2452.03     2171.74     10.51 o 
   3   3   1     1051.23     1114.09      8.21 o 
   4   3   1       20.90       15.21      4.52 o 
   5   3   1      576.32      678.65      8.91 o 
   6   3   1       87.63      109.54     12.73 o 
   7   3   1       89.00       73.23      8.96 o 
   8   3   1       68.23       63.30     10.68 o 
   9   3   1      141.14      146.19     12.17 o 
  10   3   1        2.36        1.97     12.59 o 
  11   3   1        0.74       10.94     12.52 o 
  12   3   1        2.48        0.00      7.35 o 
 -10   4   1       20.26       12.11     11.61 o 
  -9   4   1       10.73        3.71      9.86 o 
  -8   4   1      320.47      338.29     11.83 o 
  -7   4   1        1.67        0.00      7.72 o 
  -6   4   1        3.68        0.00      5.47 o 
  -5   4   1        2.00        3.32      7.97 o 
  -4   4   1        0.45        5.53      9.28 o 
  -3   4   1      553.48      616.62     24.13 o 
  -2   4   1       41.04       32.64      4.66 o 
   0   4   1     9412.54     9304.77     34.67 o 
   1   4   1   127054.77   127593.95    413.20 o 
   2   4   1       98.86      107.93      5.33 o 
   3   4   1     1881.87     1833.47     10.18 o 
   4   4   1      755.56      799.41      9.99 o 
   5   4   1     1047.97     1038.07     14.72 o 
   7   4   1       78.15       67.62      6.98 o 
   8   4   1       34.72       54.17     10.61 o 
   9   4   1        6.12        3.75     10.73 o 
  10   4   1       47.27       32.98     12.56 o 
  11   4   1        1.47        4.34     21.11 o 
  12   4   1        0.22       10.31     27.53 o 
 -10   5   1        0.00        3.20     11.71 o 
  -9   5   1        2.93        7.91     10.12 o 
  -8   5   1       11.28       12.66     15.03 o 
  -7   5   1      161.66      156.95     12.52 o 
  -6   5   1        0.01        1.83     13.57 o 
  -5   5   1      166.74      186.93      9.63 o 
  -4   5   1      162.91      157.30     12.64 o 
  -3   5   1      719.64      719.11     10.04 o 
  -2   5   1     1110.89     1200.36     14.21 o 
  -1   5   1      411.04      382.40      4.57 o 
   0   5   1     3201.79     3563.02     15.94 o 
   1   5   1       45.70       30.33      2.96 o 
   2   5   1     2648.05     2809.38     15.78 o 
   4   5   1      144.35      167.08      7.23 o 
   5   5   1       56.73       67.83      7.52 o 
   6   5   1      766.80      705.61     22.80 o 
   7   5   1        6.28        0.00      7.67 o 
   8   5   1      281.45      287.33     13.52 o 
   9   5   1        2.42        1.61     32.19 o 
  10   5   1        0.11       17.71     11.90 o 
  11   5   1        0.68        0.00     13.67 o 
  -9   6   1       10.77       26.46     14.21 o 
  -8   6   1       51.66       46.68     12.35 o 
  -7   6   1      127.75      122.62     12.24 o 
  -6   6   1        0.80        0.00      9.42 o 
  -5   6   1        1.80        0.00     10.02 o 
  -4   6   1      167.12      153.35      9.13 o 
  -3   6   1      279.48      284.31      7.50 o 
  -2   6   1     1341.84     1520.05     17.00 o 
  -1   6   1      458.58      396.66      5.62 o 
   0   6   1     1042.97     1107.01      6.29 o 
   1   6   1      118.26      110.79      3.26 o 
   2   6   1      136.78      123.01      6.63 o 
   3   6   1      172.70      158.76      5.62 o 
   4   6   1      284.55      262.35      6.45 o 
   5   6   1       81.24      103.86      6.48 o 
   6   6   1        1.24        0.00      4.87 o 
   7   6   1       86.54       88.19      7.66 o 
   8   6   1        7.58       13.49      8.05 o 
   9   6   1       59.31       51.52     11.08 o 
  10   6   1        0.10        7.11     21.24 o 
  11   6   1        1.23        0.85     24.41 o 
  -9   7   1        0.90        0.05      1.99 o 
  -8   7   1       16.26        5.48     16.61 o 
  -7   7   1        0.00        0.00     10.36 o 
  -6   7   1       20.27       19.24      7.56 o 
  -5   7   1        1.30        0.00      6.62 o 
  -4   7   1      366.20      386.57     10.78 o 
  -3   7   1        3.32        1.99      3.62 o 
  -2   7   1      220.95      221.24      6.21 o 
  -1   7   1      389.99      394.00      5.26 o 
   0   7   1     3363.19     3408.12     10.05 o 
   1   7   1       66.48       73.18      3.28 o 
   2   7   1      142.18      160.63      5.48 o 
   3   7   1      356.08      404.33      7.99 o 
   4   7   1       21.18       30.98      5.48 o 
   5   7   1      387.64      334.76      8.41 o 
   6   7   1       10.10        7.99      6.84 o 
   7   7   1       97.69       80.38      8.07 o 
   8   7   1       16.37       11.80      9.57 o 
   9   7   1       12.11       14.12     19.68 o 
  10   7   1        0.04        1.19    181.81 o 
  11   7   1        1.27        5.67     69.02 o 
  -8   8   1       26.50       26.07     17.59 o 
  -7   8   1        3.53        3.15     13.28 o 
  -6   8   1       86.57       92.03     15.63 o 
  -5   8   1        0.04        0.00      1.32 o 
  -4   8   1        3.56        5.47      7.67 o 
  -3   8   1        1.46        5.37      6.76 o 
  -2   8   1       45.18       47.06      3.54 o 
  -1   8   1       57.38       57.32      3.20 o 
   0   8   1     3054.42     3222.86     20.26 o 
   1   8   1    17987.97    19002.13    114.38 o 
   2   8   1      232.58      218.80      4.86 o 
   3   8   1      483.71      475.29      7.52 o 
   4   8   1        0.51        0.00      4.89 o 
   5   8   1       23.05       35.80      6.31 o 
   6   8   1       36.04       30.03      7.28 o 
   7   8   1       12.05        7.55      7.70 o 
   8   8   1        8.43        7.66     12.80 o 
   9   8   1       13.83       18.82     11.95 o 
  10   8   1       22.78       11.65     19.14 o 
  11   8   1        0.91        0.00     45.22 o 
  -8   9   1       26.22       26.83     18.06 o 
  -7   9   1       17.65       10.77     17.26 o 
  -6   9   1        9.51        3.13     15.75 o 
  -5   9   1      139.61      157.04     15.78 o 
  -4   9   1       13.93        6.18      6.88 o 
  -3   9   1       71.84       60.85      8.35 o 
  -2   9   1        5.60        3.38      4.69 o 
  -1   9   1       80.44       65.22      3.54 o 
   0   9   1     1064.94     1084.62      6.92 o 
   1   9   1      313.24      317.73      8.62 o 
   2   9   1     1114.74     1121.22      8.75 o 
   3   9   1      129.51      145.53      4.04 o 
   4   9   1       89.09       96.55      7.09 o 
   5   9   1       84.97       97.58      9.78 o 
   6   9   1        6.02        7.93      9.07 o 
   7   9   1        4.46        9.14      9.69 o 
   8   9   1       19.27        3.81     13.34 o 
   9   9   1       28.83       35.13     12.46 o 
  10   9   1        1.43        0.00      9.47 o 
  11   9   1        0.40        4.66     22.66 o 
  -7  10   1        9.37        0.00     11.04 o 
  -6  10   1        1.29        0.00     13.36 o 
  -5  10   1        5.79        0.00      9.27 o 
  -4  10   1       27.17       27.74     15.62 o 
  -3  10   1        8.81        4.15      7.85 o 
  -2  10   1        0.11        0.20      3.17 o 
  -1  10   1       42.12       54.66      5.32 o 
   0  10   1      334.86      366.16      5.11 o 
   1  10   1       71.00       81.06      4.09 o 
   2  10   1        2.72        1.44      3.08 o 
   3  10   1        3.66        0.00      3.02 o 
   4  10   1       57.23       65.52      5.62 o 
   5  10   1       55.36       66.30      9.96 o 
   6  10   1       47.72       55.96     10.80 o 
   7  10   1       10.08       16.77     11.47 o 
   8  10   1        1.88        5.84     15.10 o 
   9  10   1      119.94      123.54     14.62 o 
  10  10   1        7.80        6.40     24.50 o 
  -7  11   1        0.05        2.94     51.40 o 
  -6  11   1        3.24        3.97     17.18 o 
  -5  11   1        0.39        0.00     21.46 o 
  -4  11   1        0.20        0.00      7.03 o 
  -3  11   1       24.45       35.10     10.87 o 
  -2  11   1       13.95       11.28      7.51 o 
  -1  11   1       24.53       35.85      7.01 o 
   0  11   1       12.29       14.27      5.47 o 
   1  11   1       24.95       27.84      4.18 o 
   2  11   1        1.29        0.00      2.78 o 
   3  11   1        8.41        6.71      3.34 o 
   4  11   1        0.00        0.00      2.44 o 
   5  11   1       61.57       65.71      7.14 o 
   6  11   1       41.00       44.63     10.48 o 
   7  11   1       51.58       52.94     11.22 o 
   8  11   1        5.72        0.00     21.76 o 
   9  11   1        8.51        7.73     13.01 o 
  10  11   1        1.10        9.89     13.15 o 
  -5  12   1        0.39        6.59     16.08 o 
  -4  12   1        5.54        8.19     14.27 o 
  -3  12   1       26.05       42.52     14.72 o 
  -2  12   1        0.47        5.61     16.92 o 
  -1  12   1        3.71        0.75      1.84 o 
   0  12   1      885.92      943.43     12.71 o 
   1  12   1     3710.19     3971.39     22.05 o 
   2  12   1      326.06      290.04      9.74 o 
   3  12   1       23.79       24.79      6.35 o 
   4  12   1       10.82       12.96      6.65 o 
   5  12   1       14.28       12.14      6.74 o 
   6  12   1       20.04       29.31      7.39 o 
   7  12   1        0.13        0.87      2.39 o 
   8  12   1        0.77        9.05     18.87 o 
   9  12   1        9.73        0.00      9.49 o 
  -5  13   1        3.06        0.00     18.94 o 
  -3  13   1        0.29        0.00     36.49 o 
  -2  13   1        1.52        4.97     10.99 o 
  -1  13   1        4.64        0.00      4.37 o 
   0  13   1      189.48      215.59     11.49 o 
   1  13   1       44.14       57.20      8.28 o 
   2  13   1      469.95      513.15     11.40 o 
   3  13   1       10.33        6.99      6.89 o 
   4  13   1        0.99        2.36      4.06 o 
   5  13   1        2.47        0.00      1.12 o 
   6  13   1       14.77       12.41      7.85 o 
   7  13   1        4.35        0.58      9.59 o 
   8  13   1        6.05        9.29     10.02 o 
   9  13   1       14.95       17.57     11.53 o 
  -4  14   1       17.36       22.23     17.69 o 
  -1  14   1       14.37        4.42      9.09 o 
   0  14   1       33.88       33.86      9.05 o 
   1  14   1       16.86       20.40      8.95 o 
   2  14   1       83.46       75.57      8.57 o 
   3  14   1        1.07       18.35     12.12 o 
   4  14   1        3.05       13.19     10.46 o 
   5  14   1        1.90        0.00      7.42 o 
   6  14   1        6.84       17.57     12.89 o 
   7  14   1        0.49        0.77      2.90 o 
   8  14   1        7.11        5.70      6.90 o 
  -1  15   1        0.01        0.98     14.74 o 
   0  15   1       12.11       12.07      9.47 o 
   1  15   1        0.14        6.29     12.13 o 
   2  15   1       28.59       45.70     10.08 o 
   3  15   1        0.02        1.92      6.39 o 
   4  15   1        2.24       15.95      9.48 o 
   5  15   1        0.56        6.38     15.52 o 
   6  15   1       20.51       15.33     11.27 o 
   7  15   1        4.62       16.21     14.77 o 
   0  16   1      228.25      225.56     12.87 o 
   1  16   1      369.86      385.35     45.71 o 
   2  16   1      196.37      184.95     13.18 o 
   3  16   1        0.00       14.39     12.62 o 
   4  16   1        0.06        2.30      5.52 o 
   5  16   1        0.21        1.95     11.65 o 
  -4 -16   2        8.94        8.74     12.62 o 
  -3 -16   2        9.07       20.91     10.35 o 
  -2 -16   2        1.89        0.00      1.60 o 
  -1 -16   2        0.05        0.00      9.38 o 
   0 -16   2        1.85        7.85     17.52 o 
  -6 -15   2        4.98        5.03     13.39 o 
  -5 -15   2       38.86       27.38     11.05 o 
  -4 -15   2        9.64        7.58     10.24 o 
  -3 -15   2       11.53        5.88     11.18 o 
  -2 -15   2        5.50        5.99     10.43 o 
  -1 -15   2        0.63        0.32      2.31 o 
   0 -15   2        8.64        5.33      8.29 o 
   1 -15   2        2.16       10.50      9.68 o 
   2 -15   2        0.18        0.00     16.72 o 
   3 -15   2        1.74        0.00     27.48 o 
  -7 -14   2       67.21       69.56     12.79 o 
  -6 -14   2       40.52       50.66     11.20 o 
  -5 -14   2        0.14        0.00      8.73 o 
  -4 -14   2       12.77       17.37      9.77 o 
  -3 -14   2        2.79        1.05      3.95 o 
  -2 -14   2        0.43        0.00      4.78 o 
  -1 -14   2        0.12        0.00      3.95 o 
   0 -14   2        3.78       12.35      6.87 o 
   1 -14   2        2.85        0.03      1.56 o 
   2 -14   2        0.82        0.00     10.00 o 
   3 -14   2        7.25        0.00     11.91 o 
   4 -14   2       29.42       17.51     16.53 o 
  -8 -13   2        0.07        5.67     14.50 o 
  -7 -13   2        1.30        2.71      8.39 o 
  -6 -13   2        6.02       10.24      8.98 o 
  -5 -13   2        1.49       19.10     14.38 o 
  -4 -13   2        0.63        9.45      7.54 o 
  -3 -13   2        2.09       12.86      9.34 o 
  -2 -13   2       16.01       14.64      7.72 o 
  -1 -13   2        1.11        0.41      3.18 o 
   0 -13   2        0.32        0.00      3.58 o 
   1 -13   2       21.95       20.24      7.01 o 
   2 -13   2       15.70       29.61      7.78 o 
   3 -13   2        1.73        1.32      6.10 o 
   4 -13   2       33.55       15.99     15.46 o 
   5 -13   2        0.71        0.00      0.96 o 
  -9 -12   2      105.70      104.58     12.77 o 
  -8 -12   2      239.26      253.37     13.22 o 
  -7 -12   2       54.90       50.10     10.28 o 
  -6 -12   2        5.01        6.83      7.17 o 
  -5 -12   2       43.54       50.10      8.52 o 
  -4 -12   2        6.75        0.69      4.77 o 
  -3 -12   2      137.24      163.64      8.38 o 
  -2 -12   2       19.58        9.74      4.81 o 
  -1 -12   2        1.41        0.00     30.83 o 
   0 -12   2        0.28        3.49      4.13 o 
   1 -12   2       24.96       19.86      6.64 o 
   2 -12   2        2.36        4.69      6.70 o 
   3 -12   2      104.86      106.71      9.06 o 
   4 -12   2        0.17        0.00      4.87 o 
   5 -12   2       45.64       58.32     16.63 o 
  -9 -11   2       35.38       28.69     12.17 o 
  -8 -11   2       61.68       71.52     11.54 o 
  -7 -11   2        1.94        1.60     10.07 o 
  -6 -11   2        3.02        7.65     11.21 o 
  -5 -11   2      244.44      275.16     10.21 o 
  -4 -11   2       46.40       59.11      7.61 o 
  -3 -11   2       29.84       32.75      6.32 o 
  -2 -11   2       44.85       52.59      4.38 o 
  -1 -11   2       28.39       22.49      5.71 o 
   0 -11   2       89.96       90.27      5.89 o 
   1 -11   2        7.44        6.54      5.59 o 
   2 -11   2        0.17        2.56      5.67 o 
   3 -11   2        4.21        3.00      9.38 o 
   4 -11   2       17.78       11.28      9.89 o 
   5 -11   2       58.26       45.61     10.73 o 
   6 -11   2       11.89       12.64     15.61 o 
   7 -11   2       27.74       41.69     12.90 o 
 -10 -10   2       55.89       93.05     13.80 o 
  -9 -10   2       33.96       34.35     11.78 o 
  -8 -10   2      827.04      937.92     29.01 o 
  -7 -10   2      295.84      303.35     12.50 o 
  -6 -10   2       63.76       50.13      9.30 o 
  -5 -10   2       11.22        8.88      7.60 o 
  -4 -10   2       47.99       45.35      7.50 o 
  -3 -10   2       61.87       60.25      4.24 o 
  -2 -10   2        2.50        0.00      2.03 o 
  -1 -10   2      103.95      116.86      4.90 o 
   0 -10   2        4.02        4.19      5.57 o 
   1 -10   2       35.54       36.70      4.63 o 
   2 -10   2       69.70       75.72      5.27 o 
   3 -10   2       83.02       90.09      8.27 o 
   4 -10   2      134.49      121.70     10.79 o 
   5 -10   2       71.05       61.72     10.60 o 
   6 -10   2        3.22       11.61     10.66 o 
   7 -10   2        0.00        2.77     16.56 o 
 -10  -9   2       20.96       29.54     17.01 o 
  -9  -9   2        0.34        9.23     11.40 o 
  -8  -9   2        0.60       26.14     10.78 o 
  -7  -9   2       81.13      101.21     10.26 o 
  -6  -9   2        0.05        4.24     15.59 o 
  -5  -9   2       64.48       58.13      7.79 o 
  -4  -9   2       28.27       28.99      6.73 o 
  -3  -9   2      133.08      133.94      5.46 o 
  -2  -9   2        0.17        0.00      3.09 o 
  -1  -9   2      109.11       92.66      3.60 o 
   0  -9   2      813.87      882.23      8.85 o 
   1  -9   2      121.29      124.16      4.69 o 
   2  -9   2        3.94        2.90      2.98 o 
   3  -9   2        8.76        3.73      5.40 o 
   4  -9   2      230.68      290.18     12.08 o 
   5  -9   2        7.06       12.96      9.05 o 
   6  -9   2      103.99      118.86     11.14 o 
   7  -9   2       67.96       58.10      9.95 o 
   8  -9   2       30.32       34.76     13.20 o 
 -10  -8   2        0.16       15.65     23.07 o 
  -9  -8   2      196.81      182.93     24.26 o 
  -8  -8   2      777.06      822.62     19.95 o 
  -7  -8   2      204.01      266.17     14.19 o 
  -6  -8   2       32.52       50.30      9.39 o 
  -5  -8   2      121.97      142.43      8.73 o 
  -4  -8   2       14.21       15.47      8.37 o 
  -3  -8   2        4.17        1.38      1.62 o 
  -2  -8   2      318.87      309.24      6.59 o 
  -1  -8   2        1.75        0.00      1.43 o 
   0  -8   2      490.20      531.54      6.63 o 
   1  -8   2      383.12      385.37      7.06 o 
   2  -8   2       57.38       54.63      4.24 o 
   3  -8   2      223.49      225.08      7.82 o 
   4  -8   2        0.42        0.00      3.87 o 
   5  -8   2      317.56      321.04     12.43 o 
   6  -8   2        2.09        0.00      4.94 o 
   7  -8   2       14.95        8.58      8.81 o 
   8  -8   2       22.43       21.86      9.26 o 
   9  -8   2        0.58        0.00      3.60 o 
 -10  -7   2       15.37        6.79     24.14 o 
  -9  -7   2       60.63       76.56     22.83 o 
  -8  -7   2      104.03      137.70     14.26 o 
  -7  -7   2        0.02        2.19      6.34 o 
  -6  -7   2        5.36        6.02     10.35 o 
  -5  -7   2       14.68        1.23      6.01 o 
  -4  -7   2      493.03      508.50      9.33 o 
  -3  -7   2       22.32       32.99      5.76 o 
  -2  -7   2        3.30        0.00      2.66 o 
  -1  -7   2      105.07       99.49      3.62 o 
   0  -7   2     1958.36     2106.66     10.37 o 
   1  -7   2       77.73       72.24      4.06 o 
   2  -7   2       27.21       22.79      4.65 o 
   3  -7   2       50.07       38.94      5.73 o 
   4  -7   2       83.30       73.64      5.44 o 
   5  -7   2      517.48      568.02     10.06 o 
   6  -7   2       54.54       63.55      8.05 o 
   7  -7   2        0.35        3.76     10.00 o 
   8  -7   2       76.94       86.59     13.12 o 
   9  -7   2        7.27        3.03    210.37 o 
 -11  -6   2        0.07       10.60     26.45 o 
 -10  -6   2       84.00      120.22     25.64 o 
  -9  -6   2       11.23       18.74     21.49 o 
  -8  -6   2     2951.24     3088.62     47.70 o 
  -7  -6   2      363.76      379.40     17.54 o 
  -6  -6   2      138.50      151.37      6.66 o 
  -5  -6   2       60.99       53.98      4.64 o 
  -4  -6   2       33.63       35.04      6.18 o 
  -3  -6   2      309.53      359.58      7.70 o 
  -2  -6   2      447.07      312.03      4.34 o 
  -1  -6   2      410.98      388.85      5.60 o 
   0  -6   2       19.93       16.18      2.41 o 
   1  -6   2      214.10      207.37      4.86 o 
   2  -6   2        0.03        0.02      1.36 o 
   3  -6   2        2.18        5.38      3.10 o 
   4  -6   2        1.24        0.59      3.22 o 
   5  -6   2      697.50      768.21     10.96 o 
   6  -6   2        8.90        7.01      7.07 o 
   7  -6   2        8.53       12.21     10.49 o 
   8  -6   2        1.35        0.37      3.00 o 
   9  -6   2       44.02       34.25     12.28 o 
  10  -6   2        0.55        0.00      8.22 o 
 -11  -5   2        6.20       14.96     26.21 o 
 -10  -5   2       16.79       22.35     21.30 o 
  -9  -5   2       93.25      109.61     20.76 o 
  -8  -5   2        9.08       40.59     18.29 o 
  -7  -5   2       10.60       10.98     10.86 o 
  -6  -5   2        2.02        8.10      5.39 o 
  -5  -5   2     1249.83     1183.00     13.15 o 
  -4  -5   2      807.32      747.89     14.14 o 
  -3  -5   2       77.41       49.25      6.30 o 
  -2  -5   2      329.03      311.82      6.28 o 
  -1  -5   2       54.66       40.61      2.85 o 
   0  -5   2      642.89      639.46      4.18 o 
   1  -5   2       47.31       33.94      3.60 o 
   2  -5   2      344.31      304.97      5.11 o 
   3  -5   2       65.73       60.32      3.78 o 
   4  -5   2     1489.51     1667.43     14.85 o 
   5  -5   2        0.05        2.86      2.94 o 
   6  -5   2       18.58       17.61      6.75 o 
   7  -5   2      166.69      173.99      9.95 o 
   8  -5   2      116.56      115.86     10.29 o 
   9  -5   2        8.11        9.71     11.74 o 
  10  -5   2        0.00        3.63      6.50 o 
 -11  -4   2       10.42       11.91     23.27 o 
 -10  -4   2        1.66       22.73     22.79 o 
  -9  -4   2      186.28      175.30     25.68 o 
  -8  -4   2      522.62      511.79     13.75 o 
  -7  -4   2     1215.15     1170.04     24.16 o 
  -6  -4   2      678.73      727.81     11.48 o 
  -5  -4   2      480.43      526.86      8.31 o 
  -4  -4   2       12.93        2.00      3.61 o 
  -2  -4   2      260.27      205.56      5.70 o 
  -1  -4   2        2.06        1.42      1.89 o 
   0  -4   2     1861.27     2065.05     11.54 o 
   1  -4   2     2675.70     2558.17     26.17 o 
   2  -4   2     1007.09      846.92     18.61 o 
   3  -4   2       16.33       29.91      5.46 o 
   4  -4   2      614.51      631.91     10.61 o 
   5  -4   2      205.18      207.67     11.06 o 
   6  -4   2      435.39      477.75     10.22 o 
   7  -4   2      278.95      308.75     10.69 o 
   8  -4   2       68.91       77.37      9.20 o 
   9  -4   2      106.36      113.07     10.90 o 
  10  -4   2        0.64        5.19     13.94 o 
  11  -4   2        5.40        4.91     14.47 o 
 -11  -3   2        2.09       25.16     23.95 o 
 -10  -3   2        3.25       29.03     24.37 o 
  -9  -3   2       58.53       23.88     10.37 o 
  -8  -3   2      199.57      173.30     11.46 o 
  -7  -3   2       36.23       40.62      5.86 o 
  -6  -3   2       52.45       37.71      4.71 o 
  -5  -3   2      185.59      161.73      4.92 o 
  -4  -3   2      489.64      685.80      6.13 o 
  -3  -3   2     1475.39     1199.24      5.55 o 
  -2  -3   2     2869.24     2662.63     11.64 o 
  -1  -3   2     1261.25     1457.16     11.01 o 
   0  -3   2     1664.93     2043.20      7.23 o 
   1  -3   2     1735.61     1749.73      8.17 o 
   2  -3   2       19.73       26.58      3.49 o 
   3  -3   2      585.02      495.40      8.39 o 
   4  -3   2      532.77      515.33      8.13 o 
   5  -3   2     3894.35     4099.87     51.26 o 
   6  -3   2      136.45      139.21      7.90 o 
   7  -3   2       16.55       14.27      7.65 o 
   8  -3   2       31.36       28.21      8.65 o 
   9  -3   2      138.63      152.72     10.73 o 
  10  -3   2        9.75       13.95      9.93 o 
  11  -3   2        4.21        3.75     14.27 o 
 -11  -2   2        0.65        0.92     26.20 o 
 -10  -2   2      196.67      214.58     14.66 o 
  -9  -2   2        2.18        1.12      5.57 o 
  -8  -2   2     2882.79     2990.58     20.98 o 
  -7  -2   2      340.33      324.31      8.55 o 
  -6  -2   2      467.49      433.80      8.02 o 
  -5  -2   2       10.09        8.01      4.33 o 
  -4  -2   2      795.03      741.40     14.28 o 
  -1  -2   2    13722.88    14795.57    102.81 o 
   0  -2   2      363.12      267.56      3.08 o 
   1  -2   2     2990.56     2633.74      6.80 o 
   2  -2   2      228.79      155.48      4.21 o 
   3  -2   2     1096.19     1033.80      9.19 o 
   4  -2   2      108.57      126.84      6.08 o 
   5  -2   2     1381.61     1465.85     13.17 o 
   6  -2   2      429.06      499.42      9.79 o 
   7  -2   2       55.53       76.58      7.71 o 
   8  -2   2       12.01       12.11      8.09 o 
   9  -2   2       52.09       42.01      8.97 o 
  10  -2   2        4.01       13.23     13.30 o 
  11  -2   2        0.22        4.45     22.12 o 
 -11  -1   2        4.34        0.00      3.90 o 
 -10  -1   2        7.72        2.66      3.22 o 
  -9  -1   2       14.56        7.96      7.51 o 
  -8  -1   2        1.30        9.41      7.40 o 
  -7  -1   2     1052.07     1211.93     13.46 o 
  -6  -1   2        3.53        5.15      5.19 o 
  -5  -1   2      663.24      575.42     12.80 o 
  -4  -1   2        1.81        0.00      4.71 o 
  -3  -1   2     3900.37     4003.29     17.28 o 
  -2  -1   2        3.64        0.05      3.20 o 
  -1  -1   2     2718.18     2075.93     15.10 o 
   0  -1   2     1245.96     1487.23    145.83 o 
   2  -1   2      388.15      476.02      5.49 o 
   3  -1   2       26.53       38.83      4.73 o 
   4  -1   2     2239.76     2582.81     14.40 o 
   5  -1   2      179.75      173.71      7.18 o 
   6  -1   2       20.27       14.27      6.29 o 
   7  -1   2        5.51        1.56      7.22 o 
   8  -1   2      621.15      673.67     12.82 o 
   9  -1   2       17.10       16.00     12.06 o 
  10  -1   2        3.73       12.88     12.20 o 
  11  -1   2        3.68        0.92     10.07 o 
 -11   0   2        2.25        0.00      7.00 o 
 -10   0   2        0.67        0.00      7.42 o 
  -9   0   2       66.90       57.46      8.76 o 
  -8   0   2      141.21      131.11      8.96 o 
  -7   0   2     1284.15     1291.87     15.82 o 
  -6   0   2       47.10       45.99      5.94 o 
  -5   0   2        4.92        3.75      6.29 o 
  -4   0   2      529.47      511.64      9.59 o 
  -3   0   2       15.64       20.47      5.92 o 
   2   0   2     4828.87     5393.48     44.55 o 
   3   0   2      436.45      535.87      7.93 o 
   4   0   2      409.52      405.77      8.17 o 
   5   0   2      384.11      427.64     10.11 o 
   6   0   2      253.47      259.23      7.76 o 
   7   0   2       12.88       18.31      9.04 o 
   8   0   2        5.61        3.84      6.06 o 
   9   0   2       75.35       85.52     12.72 o 
  10   0   2        3.79       20.57     12.48 o 
  11   0   2       21.63       29.80     13.45 o 
  12   0   2        2.76        0.00      1.27 o 
 -11   1   2        0.42        0.11      4.53 o 
 -10   1   2       10.24       10.37      9.25 o 
  -9   1   2        5.09        1.93      4.08 o 
  -7   1   2       10.17        8.97      7.23 o 
  -6   1   2       23.52       15.25      8.38 o 
  -5   1   2       10.98        7.42      7.38 o 
  -3   1   2       34.78       24.20      6.23 o 
  -2   1   2     2575.40     2802.09     15.63 o 
   3   1   2       46.34       42.61      3.68 o 
   4   1   2        0.45        0.00      4.27 o 
   5   1   2     9382.70    10450.04     79.75 o 
   6   1   2       37.59       24.87      8.21 o 
   7   1   2      114.68      103.19      9.89 o 
   8   1   2        0.02        0.00      6.14 o 
   9   1   2      221.57      257.38     14.05 o 
  10   1   2        1.95        0.00      2.39 o 
  11   1   2       10.05        0.84     17.27 o 
  12   1   2        1.16        0.00      5.36 o 
 -10   2   2       75.27       66.49     10.27 o 
  -9   2   2        0.11        3.51      7.78 o 
  -8   2   2     2723.77     3036.31     25.33 o 
  -7   2   2        2.99        4.84      9.43 o 
  -6   2   2        4.14        3.98      8.89 o 
  -5   2   2      339.07      365.07     10.77 o 
  -4   2   2       16.38       10.74      6.67 o 
  -3   2   2      139.79      103.47      7.09 o 
  -2   2   2     2333.90     2392.98     15.91 o 
  -1   2   2     1573.51     1602.44      8.81 o 
   3   2   2     1756.76     1570.64      9.08 o 
   4   2   2      183.60      161.99      5.78 o 
   6   2   2       86.59       68.10      8.84 o 
   7   2   2       22.20       10.47     16.62 o 
   8   2   2       25.48       15.55      9.87 o 
   9   2   2       71.62       51.80     12.03 o 
  10   2   2        1.88        1.43      6.25 o 
  11   2   2        3.48        3.77     12.41 o 
  12   2   2        1.85        5.72     14.70 o 
 -10   3   2        2.12        3.35      6.51 o 
  -9   3   2       35.76       25.38      9.67 o 
  -8   3   2        0.29        7.97      9.33 o 
  -7   3   2       12.67       10.75     10.38 o 
  -6   3   2        6.71        1.16     15.24 o 
  -5   3   2      960.69     1014.50     21.01 o 
  -4   3   2      148.47      168.12     11.37 o 
  -3   3   2     2460.69     2431.48     18.74 o 
  -2   3   2      857.65      851.94     11.24 o 
  -1   3   2      229.30      285.03      5.23 o 
   0   3   2     3741.14     3800.58     17.25 o 
   1   3   2     8211.77     8618.80     69.11 o 
   3   3   2     1894.97     1654.65     13.62 o 
   4   3   2     2197.44     2222.68     11.44 o 
   5   3   2        5.43       13.32      4.92 o 
   6   3   2      923.67      932.38     10.82 o 
   7   3   2       24.86        7.62     14.34 o 
   8   3   2      156.13      160.62     11.81 o 
   9   3   2        0.33        0.00      0.55 o 
  10   3   2        7.79        1.28      9.38 o 
  11   3   2        1.40        0.00    326.00 o 
  12   3   2        2.23        0.00     11.83 o 
 -10   4   2        0.01        8.89     10.53 o 
  -9   4   2        6.43       11.62      9.65 o 
  -8   4   2        9.02       11.13     12.31 o 
  -7   4   2      847.42      920.63     18.63 o 
  -6   4   2       20.09       20.64      9.50 o 
  -5   4   2       13.02        5.37     11.18 o 
  -4   4   2      442.19      451.67     11.60 o 
  -3   4   2      497.49      475.27     11.11 o 
  -2   4   2      162.69      126.43      6.28 o 
  -1   4   2      260.11      252.67      4.93 o 
   0   4   2     6040.20     6015.61     50.38 o 
   1   4   2     1708.96     1935.03      9.86 o 
   2   4   2     6289.33     6897.73     33.39 o 
   3   4   2      174.35      226.28      5.61 o 
   4   4   2      292.44      355.58      8.13 o 
   5   4   2      922.81      997.64     16.69 o 
   6   4   2      275.05      282.48      9.43 o 
   7   4   2       43.36       23.50      6.69 o 
   8   4   2        2.45        0.00      5.13 o 
   9   4   2      353.16      370.11     14.84 o 
  10   4   2        5.04        9.63     12.25 o 
  11   4   2        8.43       13.03     12.62 o 
  12   4   2        0.03       15.90     27.29 o 
  -9   5   2       22.15       21.09     10.64 o 
  -8   5   2        0.98        1.46      4.34 o 
  -7   5   2       70.35       71.45     11.20 o 
  -6   5   2       76.31       78.25     10.43 o 
  -5   5   2       23.52       37.90     12.98 o 
  -4   5   2       18.18       21.41      8.69 o 
  -3   5   2      182.16      190.71      9.98 o 
  -2   5   2      188.54      149.08      4.96 o 
  -1   5   2      103.09      107.33      4.06 o 
   0   5   2        2.10        2.03      3.01 o 
   1   5   2     1103.47     1030.39     14.17 o 
   2   5   2      178.40      133.64      5.70 o 
   3   5   2      268.10      206.13      7.16 o 
   5   5   2     1686.22     1875.94     24.03 o 
   7   5   2       48.41       38.58      5.92 o 
   8   5   2        6.08       11.07      7.73 o 
   9   5   2      116.59      116.67     12.56 o 
  10   5   2       15.23        9.16     11.86 o 
  11   5   2        2.62        0.00     17.44 o 
  12   5   2        0.46       20.21     26.23 o 
  -9   6   2        0.84        0.37      4.84 o 
  -8   6   2      402.57      363.29     16.54 o 
  -7   6   2       72.02      110.28     12.74 o 
  -6   6   2       15.27        8.75     10.45 o 
  -5   6   2       46.24       56.22     14.41 o 
  -4   6   2       56.04       67.13      6.42 o 
  -3   6   2        8.27        7.19      5.19 o 
  -2   6   2        0.86        1.95      3.32 o 
  -1   6   2        0.75        0.14      0.48 o 
   0   6   2      127.20      168.46      4.62 o 
   1   6   2     1151.90     1120.74     17.59 o 
   2   6   2      843.86      845.68      9.23 o 
   3   6   2      260.90      299.50      6.78 o 
   4   6   2        6.43        9.01      5.33 o 
   5   6   2      207.34      256.86      6.93 o 
   6   6   2      436.05      497.85      8.58 o 
   7   6   2      104.06      113.26      7.91 o 
   8   6   2      159.76      153.28      8.90 o 
   9   6   2       19.93       30.96      8.58 o 
  10   6   2       43.67       50.92     12.61 o 
  11   6   2        2.14        7.39     23.25 o 
  12   6   2        1.37        4.39     26.54 o 
  -9   7   2       15.66        4.33     12.54 o 
  -8   7   2        5.54        2.84     10.32 o 
  -7   7   2       11.30       17.98     12.07 o 
  -6   7   2       21.75       24.61     10.32 o 
  -5   7   2       76.87       59.57      8.29 o 
  -4   7   2      316.83      363.23     13.17 o 
  -3   7   2      572.10      545.44      9.07 o 
  -2   7   2       93.66       89.41      4.70 o 
  -1   7   2       56.44       62.44      3.87 o 
   0   7   2       29.12       28.94      3.67 o 
   1   7   2      548.59      552.98     18.35 o 
   2   7   2       60.27       51.65      5.96 o 
   3   7   2       25.27       16.34      6.47 o 
   4   7   2      911.64      985.41     10.10 o 
   5   7   2      530.33      631.62      9.24 o 
   7   7   2        0.58        0.00      5.46 o 
   8   7   2      264.41      269.08     10.31 o 
   9   7   2        7.51        7.06      7.25 o 
  10   7   2       52.59       56.45     12.33 o 
  11   7   2        0.04        0.00     34.05 o 
  -8   8   2        0.08       15.05     17.68 o 
  -7   8   2      322.76      391.09     22.03 o 
  -6   8   2       35.21       25.84     10.55 o 
  -5   8   2        6.47        0.00      4.53 o 
  -4   8   2        7.25        8.47      8.75 o 
  -3   8   2       19.83       21.01      6.13 o 
  -2   8   2       14.41       24.02      4.55 o 
  -1   8   2       11.90        6.05      3.72 o 
   0   8   2     1545.68     1717.42      9.45 o 
   1   8   2     2825.50     2965.20     16.98 o 
   2   8   2     6437.83     6826.74     21.39 o 
   3   8   2        1.87        0.56      3.13 o 
   4   8   2      568.90      589.68     10.61 o 
   5   8   2       51.98       67.16      6.43 o 
   6   8   2      348.90      311.39      8.38 o 
   7   8   2       23.10       41.44      8.26 o 
   8   8   2        3.91        8.17      7.19 o 
   9   8   2       47.24       65.49     12.66 o 
  10   8   2        0.05        4.28     14.04 o 
  11   8   2        0.00        0.00      7.28 o 
  -8   9   2        3.17        0.00     14.06 o 
  -7   9   2       37.41       46.98     17.82 o 
  -6   9   2       50.23       35.32     16.16 o 
  -5   9   2        4.59       11.91     15.03 o 
  -3   9   2        0.19        0.00      3.88 o 
  -2   9   2        7.59        3.81      3.38 o 
  -1   9   2        3.12        0.22      2.09 o 
   0   9   2        0.51        0.00      2.64 o 
   1   9   2      513.76      582.91      6.63 o 
   2   9   2       34.16       37.65      3.88 o 
   3   9   2      178.41      179.88      8.23 o 
   4   9   2       42.12       49.34      6.30 o 
   5   9   2      439.74      515.24     12.83 o 
   6   9   2      184.39      171.59      8.03 o 
   7   9   2       68.71       63.74      8.25 o 
   8   9   2       46.85       56.95     11.76 o 
   9   9   2      102.42      124.37     13.44 o 
  10   9   2        3.22        0.00     92.84 o 
  11   9   2        0.07       20.03     24.94 o 
  -7  10   2       73.83       66.47     18.10 o 
  -6  10   2       25.03       34.00     17.95 o 
  -5  10   2        5.49        3.78     14.87 o 
  -4  10   2       22.33       21.88     15.64 o 
  -3  10   2      108.62      116.24     15.31 o 
  -2  10   2        0.64        0.00      2.94 o 
  -1  10   2       26.95       36.38      4.07 o 
   0  10   2      138.68      145.10      4.71 o 
   1  10   2      248.37      243.42      5.67 o 
   2  10   2       39.91       36.58      3.81 o 
   3  10   2       28.96       25.40      4.34 o 
   4  10   2       11.59       15.04      6.52 o 
   5  10   2      285.98      272.47      8.97 o 
   6  10   2       45.21       48.64      9.24 o 
   7  10   2        0.59        0.00      6.79 o 
   8  10   2       14.54        7.39     11.57 o 
   9  10   2        5.93        0.00     10.21 o 
  10  10   2        9.70        1.49      4.39 o 
  11  10   2        0.22        0.00     17.72 o 
  -6  11   2        0.65        0.00      4.24 o 
  -5  11   2        1.59        2.28     15.41 o 
  -4  11   2       74.78       72.59     15.72 o 
  -3  11   2       95.04       73.66     16.76 o 
  -2  11   2       17.41       20.15      8.16 o 
  -1  11   2       34.82       28.59      5.90 o 
   0  11   2      185.82      176.95      6.94 o 
   1  11   2      120.75      107.42      4.96 o 
   2  11   2        0.66        0.45      2.60 o 
   3  11   2        6.71        1.95      4.73 o 
   4  11   2       14.62       14.13      6.00 o 
   5  11   2      297.40      311.80      9.00 o 
   6  11   2       24.72       25.02      8.93 o 
   7  11   2        5.40       10.33     10.99 o 
   8  11   2        0.69        0.55      3.19 o 
   9  11   2       16.02       21.02     13.45 o 
  10  11   2       10.90        7.36     21.96 o 
  -5  12   2        1.47        0.00     18.80 o 
  -4  12   2        0.02       15.75     16.30 o 
  -3  12   2        2.50        0.00     11.97 o 
  -2  12   2        0.43        0.00      6.24 o 
  -1  12   2        0.81        0.84      9.91 o 
   0  12   2       72.41       56.65      6.69 o 
   1  12   2     1275.77     1304.93     14.69 o 
   2  12   2     1070.83     1058.42     14.12 o 
   3  12   2       23.36       14.42      6.27 o 
   4  12   2      100.89       90.27      8.26 o 
   5  12   2       18.82       11.21      6.71 o 
   6  12   2       12.46        9.49      7.63 o 
   7  12   2        6.69        3.99      3.52 o 
   8  12   2        0.01        2.15     10.25 o 
   9  12   2       33.33       38.05     12.70 o 
  10  12   2        2.74        0.00      9.35 o 
  -5  13   2        0.02        0.66     18.53 o 
  -4  13   2        6.15        4.67    100.92 o 
  -3  13   2        7.42       11.48     15.66 o 
  -2  13   2       16.33       12.99     11.59 o 
  -1  13   2        1.86        0.00      1.54 o 
   0  13   2       12.06        6.67      8.83 o 
   1  13   2       60.54       55.17      9.54 o 
   2  13   2       11.43        1.89     11.78 o 
   3  13   2      179.26      192.34      9.23 o 
   4  13   2       18.39       12.54      7.59 o 
   5  13   2        2.24        4.07      8.86 o 
   6  13   2       84.02       99.44     11.14 o 
   7  13   2        0.65        5.13     15.37 o 
   8  13   2       12.23       13.26      8.69 o 
   9  13   2        6.22        9.25     13.56 o 
  -3  14   2       17.30       23.00     17.30 o 
  -2  14   2        0.02       10.68     14.75 o 
  -1  14   2        0.87        1.21      9.33 o 
   0  14   2       29.11       17.33      9.47 o 
   1  14   2       62.62       69.30     10.02 o 
   2  14   2       24.94       36.84      9.28 o 
   3  14   2        9.24       28.83      9.29 o 
   4  14   2        1.29        1.42      8.13 o 
   5  14   2       78.75       65.93     10.11 o 
   6  14   2        7.85       10.82     10.13 o 
   7  14   2       10.00        7.24     10.27 o 
   8  14   2        5.68        2.94      9.65 o 
  -2  15   2        0.17        2.53     15.68 o 
  -1  15   2       12.31       14.32     12.50 o 
   0  15   2       10.55        7.50     11.45 o 
   1  15   2        1.72        2.24      4.59 o 
   2  15   2        0.90        0.00      7.19 o 
   3  15   2        0.95        9.54     10.41 o 
   4  15   2        7.49       10.05     15.15 o 
   5  15   2       37.07       37.30     11.00 o 
   6  15   2        5.89        4.08     10.55 o 
   7  15   2        0.00       11.29     11.61 o 
   0  16   2        0.10        7.50     15.54 o 
   1  16   2      375.28      366.88     14.29 o 
   2  16   2      242.09      226.95     17.84 o 
   3  16   2       19.19       12.70     10.77 o 
   4  16   2       13.52       19.44     10.66 o 
   5  16   2        0.03        0.00      8.04 o 
  -3 -16   3       38.29       39.62     10.51 o 
  -2 -16   3        6.61        0.20      5.80 o 
  -1 -16   3        0.05        0.00     14.23 o 
   0 -16   3        0.46        5.51     16.80 o 
  -5 -15   3       35.65       43.17     11.25 o 
  -4 -15   3       39.89       35.67     10.84 o 
  -3 -15   3       12.52       18.08     10.73 o 
  -2 -15   3       10.04       12.27     10.40 o 
  -1 -15   3        2.82        0.22      4.64 o 
   0 -15   3        0.51        0.00      6.62 o 
   1 -15   3        0.23        0.00      7.95 o 
   2 -15   3        1.47       11.72     15.66 o 
  -7 -14   3       56.83       72.40     15.68 o 
  -6 -14   3        0.65        3.10     11.19 o 
  -5 -14   3       11.11        6.59      9.20 o 
  -4 -14   3       63.36       45.39     12.35 o 
  -3 -14   3        3.28        3.66      9.69 o 
  -2 -14   3        3.42        0.21      7.39 o 
  -1 -14   3        1.42        2.99      9.82 o 
   0 -14   3        0.30        1.68      7.98 o 
   1 -14   3        7.58        6.56      8.02 o 
   2 -14   3        2.80        0.11      1.51 o 
   3 -14   3        4.27        1.28      4.41 o 
   4 -14   3        6.82       15.83     15.15 o 
  -8 -13   3        4.62       19.52     11.91 o 
  -7 -13   3        1.16       14.66      9.96 o 
  -6 -13   3        0.71        4.78      5.67 o 
  -5 -13   3       18.30       17.21      9.77 o 
  -4 -13   3       29.96       31.20      9.69 o 
  -3 -13   3        7.25       12.01      8.18 o 
  -2 -13   3        9.50        4.74     11.65 o 
  -1 -13   3        0.49        0.00      9.71 o 
   0 -13   3        3.62        4.82      6.20 o 
   1 -13   3        6.52        2.20      3.53 o 
   2 -13   3        0.68        4.56      8.58 o 
   3 -13   3        0.01        4.87      8.92 o 
   4 -13   3       13.35        9.79     10.81 o 
   5 -13   3        6.74        2.33      9.62 o 
  -8 -12   3      120.96      129.06     12.25 o 
  -7 -12   3      199.86      224.34     12.66 o 
  -6 -12   3       25.42       40.90      9.37 o 
  -5 -12   3       43.03       29.89      8.10 o 
  -4 -12   3        5.62        7.08      7.42 o 
  -3 -12   3      213.21      184.15      8.71 o 
  -1 -12   3       12.89       19.18      5.92 o 
   0 -12   3        2.43        0.01      3.22 o 
   1 -12   3       14.44       10.18      6.52 o 
   2 -12   3        0.38        2.30      3.69 o 
   3 -12   3       18.68       17.92      8.20 o 
   4 -12   3       50.50       54.25     10.84 o 
   5 -12   3        0.16        0.45      5.50 o 
   6 -12   3        2.74        0.00      7.75 o 
  -9 -11   3       23.24       17.43     15.93 o 
  -8 -11   3       51.03       55.87     11.90 o 
  -7 -11   3       45.78       49.07     10.14 o 
  -5 -11   3      167.44      137.89      9.42 o 
  -4 -11   3       69.19       64.39      8.06 o 
  -3 -11   3       80.65       60.79      7.11 o 
  -2 -11   3       19.40       21.36      6.77 o 
  -1 -11   3       11.54        8.26      4.36 o 
   0 -11   3        8.17        4.14      4.66 o 
   1 -11   3        1.57        0.00      0.85 o 
   2 -11   3        2.29        0.75      2.32 o 
   3 -11   3       19.92       17.34      9.74 o 
   4 -11   3        2.74        0.00      5.33 o 
   5 -11   3        3.63        5.45     10.03 o 
   6 -11   3        0.04        0.00     12.27 o 
   7 -11   3       19.67       18.69     13.36 o 
  -9 -10   3       29.30       26.25     11.70 o 
  -8 -10   3      115.33      109.52     12.03 o 
  -7 -10   3      370.71      438.71     13.90 o 
  -6 -10   3        0.25       12.96     11.00 o 
  -5 -10   3       82.02       73.92      8.54 o 
  -4 -10   3      144.51      114.41      8.29 o 
  -3 -10   3        0.00        0.00      2.21 o 
  -2 -10   3       18.13       20.59      4.00 o 
  -1 -10   3       84.83       77.73      3.82 o 
   0 -10   3        0.04        0.00      2.81 o 
   1 -10   3       17.49       18.21      4.47 o 
   2 -10   3       13.08       21.30      4.88 o 
   3 -10   3       40.45       38.22      5.87 o 
   4 -10   3       21.14       29.76      9.96 o 
   5 -10   3       43.47       39.60     10.38 o 
   6 -10   3       47.70       51.18      9.66 o 
   7 -10   3       21.91       26.51     10.36 o 
   8 -10   3        3.98        5.50     13.78 o 
 -10  -9   3        8.99       23.88     16.24 o 
  -9  -9   3        0.01        2.89      8.65 o 
  -8  -9   3        0.04        8.50     14.58 o 
  -7  -9   3        7.59       14.84     10.49 o 
  -6  -9   3        0.33        5.94      8.98 o 
  -5  -9   3       52.40       48.20      8.00 o 
  -4  -9   3        9.18        1.60      7.22 o 
  -3  -9   3        0.82        1.37      2.94 o 
  -2  -9   3        0.73        0.00      1.21 o 
  -1  -9   3        1.07        0.27      3.43 o 
   0  -9   3       25.51       13.62      4.21 o 
   1  -9   3       57.48       58.47      4.40 o 
   2  -9   3        2.06        3.87      3.97 o 
   3  -9   3       30.86       36.01      6.91 o 
   4  -9   3       44.20       62.66      9.71 o 
   5  -9   3      222.42      239.19     12.57 o 
   6  -9   3       10.26       11.81      8.77 o 
   7  -9   3       63.25       61.69     10.29 o 
   8  -9   3        6.83       15.72      9.92 o 
 -10  -8   3        1.99        0.00      4.39 o 
  -9  -8   3        0.69        3.73     14.20 o 
  -8  -8   3      865.20     1007.98     35.05 o 
  -7  -8   3      358.34      408.64     13.25 o 
  -6  -8   3       72.77       53.72      8.80 o 
  -5  -8   3      262.64      254.49      9.65 o 
  -4  -8   3       17.97        1.16      8.03 o 
  -3  -8   3      709.79      730.26      9.91 o 
  -2  -8   3       94.91       97.38      3.63 o 
  -1  -8   3      151.80      204.63      4.31 o 
   0  -8   3        0.17        0.00      1.78 o 
   1  -8   3      204.70      231.90      5.83 o 
   2  -8   3      152.88      150.13      4.87 o 
   3  -8   3      101.19       95.17      6.63 o 
   4  -8   3       47.69       49.57      9.31 o 
   5  -8   3       53.14       50.97      8.18 o 
   6  -8   3        5.38        0.00      3.75 o 
   7  -8   3       13.61        7.87      8.86 o 
   8  -8   3       19.56       30.73     10.27 o 
   9  -8   3       40.40       49.44     10.55 o 
 -10  -7   3       13.35       20.54     22.74 o 
  -9  -7   3       10.14        5.12     18.80 o 
  -8  -7   3       15.56       42.27     14.80 o 
  -7  -7   3       87.36       74.43     10.83 o 
  -6  -7   3       97.04      117.69     10.37 o 
  -5  -7   3      105.11      100.73      8.12 o 
  -4  -7   3       99.73      100.24      7.25 o 
  -3  -7   3      324.22      347.35      7.78 o 
  -2  -7   3        3.95        0.00      3.41 o 
  -1  -7   3      151.04      118.16      3.71 o 
   0  -7   3      166.03      149.75      3.86 o 
   2  -7   3      206.66      202.24      5.42 o 
   3  -7   3        6.88        1.97      5.24 o 
   4  -7   3       23.62       25.56      8.25 o 
   5  -7   3        0.04        0.00      2.41 o 
   6  -7   3       54.22       38.09      8.52 o 
   7  -7   3        0.00        1.38      6.11 o 
   8  -7   3      264.85      317.94     14.99 o 
   9  -7   3       81.33       64.74     13.90 o 
  10  -7   3        0.29        9.07     13.49 o 
 -10  -6   3        2.32       21.57     23.81 o 
  -9  -6   3       98.80      104.12     22.41 o 
  -8  -6   3      162.22      189.79     21.23 o 
  -7  -6   3     1535.87     1644.90     35.15 o 
  -6  -6   3       20.91       26.64      8.48 o 
  -5  -6   3      677.46      695.78     11.60 o 
  -4  -6   3       28.17       24.07      6.34 o 
  -3  -6   3      128.50      103.82      6.51 o 
  -2  -6   3        0.07        0.48      1.80 o 
  -1  -6   3       11.98       21.16      3.07 o 
   0  -6   3     1780.55     1829.71     12.15 o 
   1  -6   3      179.94      148.62      4.69 o 
   2  -6   3      979.03      968.64     13.94 o 
   3  -6   3        9.89       12.50      4.72 o 
   4  -6   3      194.16      207.01     11.15 o 
   5  -6   3      376.74      380.53     11.25 o 
   6  -6   3      165.74      183.10      8.73 o 
   7  -6   3      135.24      121.22      9.42 o 
   8  -6   3        0.67        0.20      2.59 o 
   9  -6   3       17.33       11.16     11.73 o 
  10  -6   3        8.08       12.51     12.68 o 
 -10  -5   3       56.00       39.36     24.60 o 
  -9  -5   3        6.98        5.80     23.00 o 
  -8  -5   3        8.07       29.01     18.49 o 
  -7  -5   3       62.06       72.95     20.80 o 
  -6  -5   3       47.56       47.13      5.60 o 
  -5  -5   3      231.72      222.03     11.23 o 
  -4  -5   3        0.00        2.44      9.71 o 
  -3  -5   3      293.05      260.19      7.39 o 
  -1  -5   3      269.43      229.25      3.66 o 
   1  -5   3      601.26      753.74      5.93 o 
   2  -5   3      600.72      598.84     15.47 o 
   3  -5   3        8.35        3.87      3.43 o 
   4  -5   3      326.66      365.70      6.68 o 
   5  -5   3      829.88      918.66     12.98 o 
   6  -5   3       12.88        6.11      7.82 o 
   7  -5   3     1005.39     1186.68     15.54 o 
   8  -5   3       27.19       35.10      8.87 o 
   9  -5   3       10.57        4.80      9.21 o 
  10  -5   3        0.04        2.29      4.65 o 
 -11  -4   3        0.26       16.57     23.34 o 
 -10  -4   3        3.86        0.00     44.42 o 
  -9  -4   3        7.89       30.72     21.50 o 
  -8  -4   3     1208.81     1211.34     34.99 o 
  -7  -4   3      670.97      653.98     26.94 o 
  -6  -4   3        7.14        8.85      6.00 o 
  -5  -4   3       15.71       11.34      4.42 o 
  -4  -4   3       97.21       91.86      3.58 o 
  -3  -4   3      550.24      413.01      6.12 o 
  -1  -4   3       25.99       35.66      2.32 o 
   0  -4   3       37.24       26.66      3.41 o 
   1  -4   3      879.83      765.93      8.56 o 
   2  -4   3        4.74        1.60      2.19 o 
   3  -4   3     1138.43     1340.72      9.05 o 
   4  -4   3        6.68        5.76      5.38 o 
   5  -4   3      163.67      199.30      7.36 o 
   6  -4   3      478.50      594.53     10.71 o 
   7  -4   3      116.45      110.59      8.75 o 
   8  -4   3        0.02        2.67      8.65 o 
   9  -4   3       30.10       24.52      9.89 o 
  10  -4   3        0.97        0.00      9.47 o 
  11  -4   3        2.64        1.87     18.95 o 
 -11  -3   3       19.39        0.00      9.43 o 
 -10  -3   3       28.66       42.75     23.79 o 
  -9  -3   3        0.21        0.00     28.49 o 
  -8  -3   3        1.11       12.51      6.32 o 
  -7  -3   3      115.04      119.56      6.69 o 
  -6  -3   3       21.56        9.69      4.42 o 
  -5  -3   3       13.28       10.80      3.73 o 
  -4  -3   3       10.13        2.79      3.07 o 
  -3  -3   3     1739.22     2002.92     15.09 o 
  -2  -3   3      875.59      643.37      8.11 o 
   0  -3   3     3134.30     3490.04     15.93 o 
   2  -3   3       27.57       15.76      4.04 o 
   3  -3   3      675.22      637.23      6.50 o 
   4  -3   3       23.26       23.07      5.53 o 
   5  -3   3        0.03        0.00      5.97 o 
   6  -3   3      395.11      421.42      9.56 o 
   7  -3   3       37.89       35.65      7.99 o 
   8  -3   3      190.06      173.76     10.04 o 
   9  -3   3      135.89      131.87     10.45 o 
  10  -3   3        0.90        0.00     32.99 o 
  11  -3   3        3.14       10.76     22.51 o 
 -11  -2   3        8.73        0.00     16.86 o 
 -10  -2   3        0.02        9.31     23.17 o 
  -9  -2   3       45.84       26.44      7.73 o 
  -8  -2   3       54.23       58.60      7.34 o 
  -7  -2   3     3708.76     3882.46     23.83 o 
  -6  -2   3       13.20       10.96      4.94 o 
  -5  -2   3      783.72      916.69     10.98 o 
  -4  -2   3      364.93      313.74      7.16 o 
  -3  -2   3      849.26      814.22      7.11 o 
  -2  -2   3       24.03       18.59      4.81 o 
  -1  -2   3     1158.70      861.17      5.91 o 
   0  -2   3     3288.19     4195.54     19.88 o 
   1  -2   3        3.96        0.20      2.63 o 
   2  -2   3      268.29      310.42      7.18 o 
   3  -2   3       60.14       46.87      4.37 o 
   4  -2   3      368.41      438.25      7.05 o 
   5  -2   3       82.90       60.17      6.39 o 
   6  -2   3      990.20     1149.35     14.92 o 
   7  -2   3       45.45       33.18      7.10 o 
   8  -2   3        9.63       21.22      8.30 o 
   9  -2   3      100.42      107.05     15.49 o 
  10  -2   3       37.49       48.71     13.58 o 
  11  -2   3        2.79        7.63     13.67 o 
 -10  -1   3       27.64       29.56      9.06 o 
  -9  -1   3        3.34        6.04      8.29 o 
  -8  -1   3      150.91      136.68      8.49 o 
  -7  -1   3       88.34       86.79      7.52 o 
  -6  -1   3      125.96      120.75      8.14 o 
  -5  -1   3        7.32       14.04      5.47 o 
  -4  -1   3     1437.55     1488.03     29.35 o 
  -3  -1   3        4.31        2.28      4.89 o 
  -2  -1   3      532.11      708.39      8.27 o 
  -1  -1   3      702.11      697.61      6.23 o 
   0  -1   3     2536.44     2414.38     17.23 o 
   2  -1   3     1633.68     1853.96     38.59 o 
   3  -1   3     2003.07     1665.07     18.22 o 
   4  -1   3      750.24      760.92     11.84 o 
   5  -1   3     7932.75     8703.55     30.92 o 
   6  -1   3        2.01        5.58      7.64 o 
   7  -1   3     1058.53     1165.73     25.88 o 
   8  -1   3        9.05       13.35     13.19 o 
   9  -1   3        7.52       15.89     12.04 o 
  10  -1   3        0.21        6.21     19.43 o 
  11  -1   3        1.32        5.90     14.68 o 
 -10   0   3       15.90       18.12      9.11 o 
  -9   0   3       13.51       10.02      8.21 o 
  -8   0   3     1203.50     1221.53     15.68 o 
  -7   0   3      583.31      648.01     11.84 o 
  -6   0   3       75.05       71.31     11.83 o 
  -5   0   3      650.16      699.26     26.46 o 
  -4   0   3        0.26        4.00      6.49 o 
  -3   0   3       43.33       34.74      5.90 o 
  -2   0   3       11.34        9.17      6.41 o 
  -1   0   3      176.06      243.26      5.07 o 
   2   0   3       41.99       28.85      3.65 o 
   3   0   3     2180.18     2769.20     18.38 o 
   5   0   3      411.37      505.03     10.10 o 
   6   0   3      486.76      492.08     12.29 o 
   7   0   3        0.46        2.93     10.31 o 
   8   0   3      170.83      160.93     12.41 o 
   9   0   3       82.57       69.32     12.36 o 
  10   0   3       41.52       16.75     13.17 o 
  11   0   3        0.01        0.00     15.16 o 
  12   0   3        5.93       25.71     15.48 o 
 -10   1   3        6.16        8.61      9.23 o 
  -9   1   3        2.39        2.33      9.39 o 
  -8   1   3        1.77       12.47      8.26 o 
  -7   1   3      101.87       92.10     11.29 o 
  -6   1   3        1.96        0.00      6.52 o 
  -5   1   3      198.66      199.44     10.68 o 
  -4   1   3       48.12       39.31      7.41 o 
  -3   1   3     2974.76     3180.57     19.53 o 
  -2   1   3      224.19      158.36      7.61 o 
  -1   1   3    15990.60    17434.48     81.60 o 
   0   1   3       39.56       51.55      3.29 o 
   1   1   3     1073.94      911.93      8.55 o 
   3   1   3      340.78      397.96      4.29 o 
   4   1   3     2987.98     3224.54     11.62 o 
   5   1   3     1399.72     1585.11     22.61 o 
   6   1   3     1665.02     1671.60     15.75 o 
   7   1   3        0.72        0.00      5.40 o 
   8   1   3      143.45       94.41     11.44 o 
   9   1   3       29.29        8.53     12.22 o 
  10   1   3       14.06        0.00     11.73 o 
  11   1   3        4.44        7.49     14.05 o 
  12   1   3        2.70        6.28     14.85 o 
 -10   2   3        0.07        0.55      5.49 o 
  -9   2   3      160.71      180.03     11.21 o 
  -8   2   3        6.48       16.80     10.75 o 
  -7   2   3     2587.26     2556.51     45.34 o 
  -6   2   3       59.64       82.19      9.44 o 
  -5   2   3      977.48      993.40     15.14 o 
  -4   2   3       27.40       19.52      7.44 o 
  -3   2   3       11.70       16.15      7.69 o 
  -2   2   3      562.43      544.70      8.04 o 
  -1   2   3     1970.51     1989.74      9.05 o 
   0   2   3     1076.40     1054.51      6.37 o 
   2   2   3     5710.83     5619.03     38.96 o 
   3   2   3      235.88      306.06      5.16 o 
   4   2   3     1539.77     1400.42     10.31 o 
   5   2   3      605.54      684.68      7.66 o 
   6   2   3      352.21      393.15     10.41 o 
   7   2   3      119.70      148.78     10.61 o 
   8   2   3      145.29      153.03     12.24 o 
   9   2   3      134.26      120.58     13.12 o 
  10   2   3        3.62        0.00     12.56 o 
  11   2   3        5.58       18.67     13.46 o 
 -10   3   3        4.21        0.00      3.48 o 
  -9   3   3        0.14        0.00      4.49 o 
  -8   3   3      135.89      150.27     12.89 o 
  -7   3   3       15.36       34.05     11.46 o 
  -6   3   3      218.58      233.85     11.59 o 
  -5   3   3      162.53      148.69     10.08 o 
  -4   3   3      418.07      408.00     11.53 o 
  -3   3   3      952.77      995.66     13.73 o 
  -2   3   3       37.09       39.44      5.24 o 
  -1   3   3      762.53      824.51      7.58 o 
   0   3   3     1068.59     1208.40      6.65 o 
   1   3   3       95.04       77.93      6.16 o 
   3   3   3     1341.07     1517.71     10.43 o 
   4   3   3       18.64       10.87      4.50 o 
   5   3   3     4342.84     4969.62     19.89 o 
   6   3   3      603.36      612.15      8.39 o 
   7   3   3     2768.89     2857.33     21.47 o 
   8   3   3       13.97        3.00     10.23 o 
   9   3   3      161.76      146.73     13.03 o 
  10   3   3        0.82        2.11      5.61 o 
  11   3   3        1.26        6.30     74.40 o 
  12   3   3        3.58        5.55     26.65 o 
 -10   4   3        3.46       12.24     10.50 o 
  -9   4   3       14.23       18.38      9.65 o 
  -8   4   3      650.16      689.69     18.21 o 
  -7   4   3       65.47       76.55     11.63 o 
  -6   4   3      298.18      309.73     13.09 o 
  -5   4   3      287.17      329.14     11.88 o 
  -4   4   3      100.22       91.72     11.20 o 
  -3   4   3      467.40      481.19     13.81 o 
  -2   4   3      394.97      422.12      7.35 o 
  -1   4   3     2027.60     1955.08     13.45 o 
   0   4   3      207.89      225.58      3.70 o 
   1   4   3      698.30      752.13      9.38 o 
   2   4   3      580.19      535.07      7.32 o 
   3   4   3     1066.20     1061.55      8.23 o 
   4   4   3      372.85      442.03      7.03 o 
   5   4   3      322.63      340.31     12.65 o 
   6   4   3      630.84      669.46      7.97 o 
   7   4   3        0.04        4.15      4.22 o 
   8   4   3        9.86       16.25     10.57 o 
   9   4   3        0.12        2.07      8.10 o 
  10   4   3       87.15       99.07     14.21 o 
  11   4   3        2.61       12.03     13.17 o 
  12   4   3        2.73        0.31      4.86 o 
  -9   5   3       18.78       15.69     13.18 o 
  -8   5   3        1.53        7.21     12.06 o 
  -7   5   3        3.93       20.90     11.83 o 
  -6   5   3        4.27       13.22     15.97 o 
  -5   5   3        0.60        2.23      6.43 o 
  -4   5   3        5.43        3.31     10.91 o 
  -3   5   3     1108.64     1248.23     16.42 o 
  -2   5   3      375.39      396.17      9.63 o 
  -1   5   3      109.36      102.09      3.28 o 
   1   5   3     1433.21     1551.89     10.57 o 
   2   5   3      178.72      197.34      6.14 o 
   3   5   3       74.82       84.47      5.31 o 
   4   5   3      499.16      367.91      7.19 o 
   5   5   3     1367.52     1281.59     10.90 o 
   6   5   3     2971.06     3197.82     21.46 o 
   7   5   3        0.00        9.98      8.22 o 
   8   5   3       54.36       51.91      7.04 o 
   9   5   3       44.03       40.16     12.86 o 
  10   5   3       47.04       51.87     13.35 o 
  11   5   3        0.00        0.00      4.86 o 
  12   5   3       18.37       15.82     22.76 o 
  -9   6   3       27.88       21.23     12.88 o 
  -8   6   3       10.22       16.55     12.32 o 
  -7   6   3     2302.39     2742.02     59.17 o 
  -6   6   3       11.00       12.54     13.13 o 
  -5   6   3        3.32        1.07      3.26 o 
  -4   6   3       83.05       77.92     10.08 o 
  -3   6   3        9.51       10.71      4.87 o 
  -2   6   3       27.74       29.34      2.97 o 
  -1   6   3       21.14       22.49      4.62 o 
   0   6   3       50.91       54.38      4.19 o 
   2   6   3      482.69      438.34      9.35 o 
   3   6   3      136.22      121.69      6.46 o 
   4   6   3       66.34       56.05      5.64 o 
   5   6   3      192.51      183.26      6.63 o 
   6   6   3      715.00      754.32      9.97 o 
   7   6   3       42.38       34.99      6.64 o 
   8   6   3       18.62       24.15      8.35 o 
   9   6   3       12.34       13.17      8.50 o 
  11   6   3        0.19        0.02      0.20 o 
  12   6   3        0.04       21.86     22.97 o 
  -8   7   3       81.22       74.49     13.86 o 
  -7   7   3        0.99       16.88     12.35 o 
  -6   7   3        8.97       24.09     11.29 o 
  -5   7   3       16.66        8.11     10.50 o 
  -4   7   3      198.91      175.05      7.55 o 
  -3   7   3       57.45       54.63      4.35 o 
  -2   7   3       34.24       24.46      3.26 o 
  -1   7   3       90.90       89.08      4.14 o 
   0   7   3      161.77      142.09      4.95 o 
   1   7   3      601.97      667.04      8.61 o 
   2   7   3      355.34      390.68      9.42 o 
   3   7   3       32.34       38.02      7.46 o 
   4   7   3       13.32       12.65      4.91 o 
   5   7   3     1812.24     2022.79     14.63 o 
   6   7   3      243.13      261.36     10.75 o 
   7   7   3      180.03      256.97      8.49 o 
   8   7   3       51.17       48.45      8.89 o 
   9   7   3       40.36       44.30      9.27 o 
  10   7   3       14.40       10.31     10.38 o 
  11   7   3        9.18       18.44     25.23 o 
  12   7   3        8.99        3.58     26.48 o 
  -8   8   3      111.76      116.17     20.60 o 
  -7   8   3        1.08       15.81     16.71 o 
  -6   8   3      341.73      381.79     15.04 o 
  -5   8   3       90.82       81.43     15.63 o 
  -4   8   3       70.20       63.22     11.57 o 
  -3   8   3       41.10       34.54      5.81 o 
  -2   8   3       64.06       65.92      5.06 o 
  -1   8   3        5.11        3.32      3.52 o 
   0   8   3      374.74      335.51      5.52 o 
   1   8   3      357.52      311.48      5.83 o 
   2   8   3      666.04      654.80     11.36 o 
   3   8   3        8.21       23.32      6.38 o 
   4   8   3      106.98      139.67      7.14 o 
   5   8   3       40.77       38.38      6.42 o 
   6   8   3      102.49       84.28      7.13 o 
   7   8   3        5.47        2.38      6.01 o 
   8   8   3       30.09       45.06      8.84 o 
   9   8   3        1.90        8.08      9.72 o 
  10   8   3      246.32      272.90     14.88 o 
  11   8   3        0.01        0.00     17.21 o 
  -7   9   3        0.58       22.67     17.24 o 
  -6   9   3       48.12       44.93     17.66 o 
  -5   9   3        4.34       10.52     15.46 o 
  -4   9   3       96.54      102.04     11.91 o 
  -3   9   3       18.04       20.20     13.63 o 
  -2   9   3      188.08      209.12      6.04 o 
  -1   9   3        1.59        0.86      2.07 o 
   0   9   3      116.13      113.37      4.80 o 
   1   9   3        8.55        4.15      4.47 o 
   2   9   3       31.28       22.50      3.62 o 
   3   9   3      168.42      157.60      9.03 o 
   4   9   3       30.94       26.44      7.89 o 
   5   9   3      226.50      201.19      6.68 o 
   6   9   3      408.74      447.24     10.60 o 
   7   9   3        2.87        2.50      5.63 o 
   8   9   3       17.69       16.58      8.65 o 
   9   9   3       27.67       40.93     12.31 o 
  10   9   3       13.45        8.55     12.05 o 
  11   9   3        0.08        0.00      8.10 o 
  -7  10   3      409.59      480.04     25.55 o 
  -6  10   3       41.59       62.01     18.35 o 
  -4  10   3        2.10        0.00      1.38 o 
  -3  10   3       15.97       14.47     10.64 o 
  -2  10   3        1.76        0.00      3.86 o 
  -1  10   3        1.86        2.81      3.09 o 
   0  10   3        6.05        6.01      4.41 o 
   1  10   3      120.88      123.99      5.49 o 
   2  10   3       34.96       34.84      3.39 o 
   3  10   3      105.76      116.37      5.29 o 
   4  10   3       49.13       66.30      9.35 o 
   5  10   3       11.47       19.49      7.60 o 
   6  10   3       55.60       76.05      7.04 o 
   7  10   3        3.72        0.00      5.38 o 
   8  10   3        9.90        7.46     10.58 o 
   9  10   3       21.25       27.68     11.88 o 
  10  10   3        0.72        0.22     28.51 o 
  11  10   3        0.90        0.00      6.54 o 
  -6  11   3       12.44       14.35     18.42 o 
  -5  11   3        1.84        7.56     14.94 o 
  -4  11   3       40.79       38.15     17.16 o 
  -3  11   3        5.33        0.00     10.50 o 
  -2  11   3       30.73       25.13      8.73 o 
  -1  11   3        6.20        2.28      4.39 o 
   0  11   3       66.48       61.05      5.38 o 
   1  11   3      112.34      116.76      5.82 o 
   2  11   3        0.19        0.44      3.03 o 
   3  11   3       31.56       38.31      6.17 o 
   4  11   3        6.35        6.30      5.73 o 
   5  11   3      215.87      224.68      9.73 o 
   6  11   3      139.75      145.50      8.06 o 
   7  11   3       87.75      101.57      8.83 o 
   8  11   3       46.87       58.54     14.59 o 
   9  11   3       44.22       53.37     12.45 o 
  10  11   3       12.72        6.32     12.46 o 
  -5  12   3       21.05       13.93     16.86 o 
  -4  12   3        2.13        0.57     62.11 o 
  -3  12   3        0.08        5.50     16.53 o 
  -2  12   3        1.70        0.83      6.83 o 
  -1  12   3        4.18        0.59      5.28 o 
   1  12   3       36.68       31.57      7.15 o 
   2  12   3      349.97      320.54     14.77 o 
   3  12   3       99.36       89.30      9.43 o 
   4  12   3      104.07       97.90      8.63 o 
   5  12   3      156.30      150.31      7.71 o 
   6  12   3        3.61        3.89      8.22 o 
   7  12   3       31.35       25.64      8.65 o 
   8  12   3       20.00       23.73      8.88 o 
   9  12   3        0.75       10.45     13.23 o 
  10  12   3       56.74       69.46     14.42 o 
  -4  13   3       16.90       13.41     18.00 o 
  -3  13   3        3.63        0.00      7.75 o 
  -2  13   3       23.28       21.14     12.08 o 
  -1  13   3        2.08       10.84      7.35 o 
   0  13   3        7.72       13.75      9.34 o 
   1  13   3        0.05        0.00      2.80 o 
   2  13   3       91.38       97.19     10.15 o 
   3  13   3       34.69       42.00     12.99 o 
   4  13   3        2.44        1.00      8.62 o 
   5  13   3       13.02       19.00      9.95 o 
   6  13   3       48.18       56.58      9.42 o 
   7  13   3        9.66        7.60     10.10 o 
   8  13   3        3.80        0.00      8.77 o 
   9  13   3       33.45       53.93     10.01 o 
  -3  14   3        1.44        0.00      8.24 o 
  -2  14   3        0.95        0.01      3.46 o 
  -1  14   3        0.01        0.00      7.98 o 
   0  14   3        7.66        9.54     13.70 o 
   1  14   3       11.23        6.85      9.74 o 
   2  14   3        1.91        3.26      6.38 o 
   3  14   3       49.58       57.17      9.92 o 
   4  14   3       15.02        8.91     10.32 o 
   5  14   3        4.50        4.60     12.18 o 
   6  14   3       54.12       45.10     10.19 o 
   7  14   3        0.79        1.54     11.47 o 
   8  14   3        1.01        4.50     10.72 o 
  -2  15   3        0.73        0.52     16.65 o 
   0  15   3        7.96        5.11     14.99 o 
   1  15   3       25.78       19.43      9.90 o 
   2  15   3        2.88       10.95      9.62 o 
   3  15   3        7.39        9.30     25.08 o 
   4  15   3        0.91        2.29      9.81 o 
   5  15   3       11.18        1.87      4.55 o 
   6  15   3       67.86       82.75     12.15 o 
   7  15   3        2.75        6.14     17.04 o 
   0  16   3        4.25        0.00     11.34 o 
   1  16   3        0.00        5.16      7.21 o 
   2  16   3      175.66      153.18     21.25 o 
   3  16   3       36.67       15.39     11.22 o 
   4  16   3        9.98       15.87     12.55 o 
   5  16   3       20.81       11.46     11.40 o 
  -1 -16   4        0.97        0.00     16.39 o 
  -5 -15   4        0.01        1.63     11.07 o 
  -4 -15   4       32.29       34.82     11.63 o 
  -3 -15   4       36.18       47.37     10.93 o 
  -2 -15   4        2.72       10.43     10.84 o 
  -1 -15   4        0.98        0.00     10.86 o 
   0 -15   4        0.54        4.92     12.69 o 
   1 -15   4        1.67        6.88     16.55 o 
   2 -15   4        4.42        0.00      6.18 o 
  -6 -14   4        1.78        0.23      7.41 o 
  -5 -14   4        3.21        1.19     13.21 o 
  -4 -14   4       15.75       20.61     11.58 o 
  -3 -14   4      208.06      219.36     12.29 o 
  -2 -14   4        3.72        7.38     10.84 o 
  -1 -14   4        1.87        0.00      2.79 o 
   0 -14   4        2.92        4.54      9.81 o 
   1 -14   4        0.13        0.00      4.98 o 
   2 -14   4        3.89        4.66      9.89 o 
   3 -14   4        5.09        3.05      6.67 o 
   4 -14   4        2.71        0.26      4.31 o 
  -7 -13   4        7.18        6.34      8.02 o 
  -6 -13   4        8.04       12.28      9.43 o 
  -5 -13   4        2.32        2.58     11.19 o 
  -4 -13   4       18.61       27.22      9.92 o 
  -3 -13   4        5.42        0.00      3.63 o 
  -2 -13   4        1.01        1.51      5.09 o 
  -1 -13   4       31.01       31.37      8.34 o 
   0 -13   4        5.61        2.12      3.59 o 
   1 -13   4       10.22        9.20      7.12 o 
   2 -13   4        5.65        8.56      7.17 o 
   3 -13   4        0.42        0.00      6.75 o 
   4 -13   4        3.36        5.69      9.90 o 
   5 -13   4       12.01        4.07     14.58 o 
  -8 -12   4       25.45       20.58     11.93 o 
  -7 -12   4       43.18       28.76     11.16 o 
  -6 -12   4        4.05       15.06     10.72 o 
  -5 -12   4        5.59        6.49      8.52 o 
  -4 -12   4       93.96       73.98      8.17 o 
  -3 -12   4       87.41       97.51      9.93 o 
  -2 -12   4      142.13      146.29      8.02 o 
  -1 -12   4        1.38        3.17      7.16 o 
   0 -12   4        3.57        4.61      5.16 o 
   1 -12   4        1.17        0.00      4.31 o 
   2 -12   4       17.91       13.53      6.90 o 
   3 -12   4       14.77        9.13     10.10 o 
   4 -12   4       42.65       37.70      9.23 o 
   5 -12   4       30.69       15.60      9.45 o 
   6 -12   4        0.00        0.71     10.07 o 
  -8 -11   4       10.10        1.24      4.12 o 
  -6 -11   4       52.57       75.43     10.11 o 
  -5 -11   4       46.99       53.46      8.41 o 
  -4 -11   4      311.90      335.62     10.68 o 
  -3 -11   4       50.78       45.09      7.53 o 
  -2 -11   4       15.83       15.66      8.03 o 
  -1 -11   4        1.45        8.94      6.04 o 
   0 -11   4       28.54       21.42      5.01 o 
   1 -11   4       62.78       62.66      4.91 o 
   2 -11   4       18.14       19.31      4.56 o 
   3 -11   4        0.47        0.00      4.75 o 
   4 -11   4        4.02        3.84     10.09 o 
   5 -11   4        0.09        2.17      8.90 o 
   6 -11   4        0.00        5.85     12.10 o 
   7 -11   4        0.80        5.95     12.37 o 
  -9 -10   4        2.24        2.95     11.62 o 
  -8 -10   4       85.24      112.16     12.33 o 
  -7 -10   4       22.80       23.32     12.25 o 
  -6 -10   4        5.29        1.56      6.61 o 
  -5 -10   4       72.99       83.87      9.00 o 
  -4 -10   4       56.98       49.88      7.91 o 
  -3 -10   4      586.96      622.23     10.61 o 
  -2 -10   4       23.86       16.36      4.18 o 
  -1 -10   4      147.71      144.00      4.35 o 
   0 -10   4        0.17        0.00      3.23 o 
   1 -10   4        5.51        1.41      3.63 o 
   2 -10   4       47.47       62.12      4.83 o 
   3 -10   4       50.13       48.18      7.09 o 
   4 -10   4       33.50       29.81      8.55 o 
   5 -10   4        0.44        0.00     10.23 o 
   7 -10   4       27.04       19.95     10.06 o 
   8 -10   4        1.83        0.00     11.52 o 
  -9  -9   4       68.43       57.01     14.51 o 
  -8  -9   4        8.94       11.14     14.49 o 
  -7  -9   4       16.42       18.00     10.42 o 
  -6  -9   4       54.35       75.34      9.77 o 
  -5  -9   4       34.86       36.05      8.40 o 
  -4  -9   4       74.44       86.80      8.07 o 
  -3  -9   4      608.76      645.48     10.19 o 
  -2  -9   4       66.29       74.10      4.22 o 
  -1  -9   4        0.05        1.72      1.68 o 
   0  -9   4       58.70       64.15      3.16 o 
   1  -9   4        0.32        1.72      3.25 o 
   2  -9   4        1.28        0.23      1.38 o 
   3  -9   4        4.75        1.29      4.71 o 
   4  -9   4       11.80        2.30      4.69 o 
   5  -9   4       48.78       32.50      8.96 o 
   6  -9   4       21.32        9.97      8.87 o 
   7  -9   4        0.00        0.08      5.52 o 
   8  -9   4        1.67       15.68     13.57 o 
 -10  -8   4        0.47        0.00      2.62 o 
  -9  -8   4        0.10        1.62     20.31 o 
  -8  -8   4       30.84       31.48     13.92 o 
  -7  -8   4      100.68       81.38     10.97 o 
  -6  -8   4        3.32        0.86      8.91 o 
  -5  -8   4       17.97       29.61      8.87 o 
  -4  -8   4      297.98      303.17      9.43 o 
  -3  -8   4       71.25       59.31      6.37 o 
  -2  -8   4      486.60      429.10      5.26 o 
  -1  -8   4       76.52       69.54      3.28 o 
   0  -8   4      549.83      551.64      5.36 o 
   1  -8   4       15.22       13.42      3.64 o 
   2  -8   4      381.44      395.21      6.09 o 
   3  -8   4       17.87       20.20      5.38 o 
   4  -8   4      121.61      139.04     10.29 o 
   5  -8   4      123.02      124.50      9.11 o 
   6  -8   4        0.03        0.00      6.34 o 
   7  -8   4        1.06        3.47     16.13 o 
   8  -8   4       31.31       34.91     10.14 o 
   9  -8   4       65.72       68.95     11.67 o 
 -10  -7   4        4.70        7.77     16.58 o 
  -9  -7   4      122.26      143.12     17.67 o 
  -8  -7   4      114.13       94.77     15.19 o 
  -7  -7   4        6.18        8.16     11.85 o 
  -6  -7   4        1.31        0.83      5.85 o 
  -5  -7   4        2.92        1.88      4.40 o 
  -4  -7   4      851.60      899.48     12.11 o 
  -3  -7   4      871.80      940.89     21.96 o 
  -2  -7   4       41.26       37.42      2.63 o 
  -1  -7   4      321.42      290.65      4.96 o 
   0  -7   4       95.59      120.19      3.21 o 
   1  -7   4      906.01      911.68      8.14 o 
   2  -7   4       73.15       66.00      4.08 o 
   3  -7   4       54.62       38.52      4.98 o 
   4  -7   4       18.13       14.11      6.80 o 
   5  -7   4        3.75        0.00      6.40 o 
   6  -7   4        0.27        0.00      6.95 o 
   7  -7   4       36.37       25.73      9.22 o 
   8  -7   4       70.20       90.18     10.17 o 
   9  -7   4      283.40      290.79     15.53 o 
  10  -7   4       44.52       43.18     13.72 o 
 -10  -6   4        5.94        0.28      8.45 o 
  -9  -6   4        2.40       13.96     14.42 o 
  -8  -6   4       57.71       43.23     14.79 o 
  -7  -6   4      133.83      112.93     24.14 o 
  -6  -6   4       41.98       56.93     10.20 o 
  -5  -6   4        7.44       12.62      8.17 o 
  -4  -6   4       10.03       16.67      6.98 o 
  -3  -6   4     1557.84     1626.14     18.16 o 
  -2  -6   4       27.68       30.39      2.92 o 
  -1  -6   4      537.94      498.17     16.54 o 
   0  -6   4       71.52       49.89      3.83 o 
   1  -6   4        6.36       13.03      3.16 o 
   2  -6   4      334.07      339.27      8.74 o 
   3  -6   4      667.35      686.95     28.65 o 
   4  -6   4        2.99        1.93      7.13 o 
   5  -6   4       48.70       42.57      5.65 o 
   6  -6   4       41.42       54.69      6.64 o 
   7  -6   4        2.30        0.00      8.97 o 
   8  -6   4        2.26        1.11      8.89 o 
   9  -6   4        5.65        8.03     11.24 o 
  10  -6   4       72.50       64.90     13.53 o 
 -10  -5   4       10.18       24.23     15.87 o 
  -9  -5   4       52.68       65.59     15.42 o 
  -8  -5   4       42.71       76.71     15.88 o 
  -7  -5   4      179.68      193.66     19.51 o 
  -6  -5   4        0.98        0.61      3.00 o 
  -5  -5   4      136.97      120.08      8.30 o 
  -4  -5   4      211.85      182.99      7.55 o 
  -3  -5   4     1112.74     1153.31      8.92 o 
  -2  -5   4     1193.51     1214.25      8.08 o 
  -1  -5   4     1728.43     1404.73     11.68 o 
   0  -5   4      101.61      128.17      4.00 o 
   1  -5   4       29.32       29.56      3.66 o 
   2  -5   4      275.25      259.31      3.65 o 
   3  -5   4       12.87       12.52      2.94 o 
   4  -5   4        0.57        1.52      4.49 o 
   5  -5   4      169.42      154.75      7.34 o 
   6  -5   4      405.27      425.77     10.34 o 
   7  -5   4       28.01       24.10      8.51 o 
   8  -5   4       35.58       29.35      9.01 o 
   9  -5   4       41.98       40.78      9.67 o 
 -10  -4   4        0.24       21.57     24.57 o 
  -8  -4   4        0.60        0.00     21.86 o 
  -7  -4   4     1237.09     1210.26     34.70 o 
  -6  -4   4      249.09      249.93      8.38 o 
  -5  -4   4       14.67       15.68      3.01 o 
  -4  -4   4      109.85      130.45      4.70 o 
  -3  -4   4     1117.58     1106.70     13.97 o 
  -2  -4   4     1062.01     1128.48      8.44 o 
   0  -4   4      346.44      483.31      4.93 o 
   1  -4   4      371.79      321.50      4.55 o 
   2  -4   4      130.26      150.60      4.76 o 
   3  -4   4      383.49      417.20      6.64 o 
   4  -4   4       23.41       25.65      4.62 o 
   5  -4   4      246.53      273.05      7.67 o 
   6  -4   4        2.88        0.00      6.14 o 
   7  -4   4      130.32      133.47      9.36 o 
   8  -4   4      132.83      156.13     10.26 o 
   9  -4   4       20.09       23.71     12.60 o 
  10  -4   4       59.14       61.30     14.59 o 
  11  -4   4        0.23        2.27     15.16 o 
 -10  -3   4        6.78       13.21     21.44 o 
  -9  -3   4       68.92       74.80     20.79 o 
  -7  -3   4       14.15       16.44      5.95 o 
  -6  -3   4       18.19       13.19      4.64 o 
  -5  -3   4       80.20       58.24      3.82 o 
  -4  -3   4     1220.86     1460.70      7.82 o 
  -3  -3   4      823.32      960.43      8.05 o 
  -2  -3   4     1622.01     1698.07     10.53 o 
   0  -3   4      903.60      977.84      5.71 o 
   1  -3   4      856.64      845.38      6.62 o 
   3  -3   4      245.16      220.25      7.42 o 
   4  -3   4       20.30       14.63      4.64 o 
   5  -3   4        1.75        0.35      2.41 o 
   6  -3   4        2.00        0.19      2.18 o 
   7  -3   4       62.28       59.24      7.88 o 
   8  -3   4        0.47        2.88      9.15 o 
   9  -3   4      945.33     1041.79     21.65 o 
  10  -3   4       39.93       17.12     13.10 o 
  11  -3   4       19.89       41.87     14.88 o 
 -10  -2   4        4.22       18.98     21.99 o 
  -9  -2   4        1.16        1.33     19.92 o 
  -8  -2   4       69.69       67.54      7.47 o 
  -7  -2   4      220.74      175.08      7.78 o 
  -6  -2   4      510.71      526.46     14.15 o 
  -5  -2   4      125.68      124.58      6.83 o 
  -4  -2   4      751.56      750.09      8.29 o 
  -3  -2   4     1956.56     1975.86     18.27 o 
  -2  -2   4     2192.63     1962.53     11.44 o 
  -1  -2   4        1.75        2.38      2.09 o 
   1  -2   4     1699.94     2089.36      8.96 o 
   2  -2   4      110.59       97.30      3.99 o 
   3  -2   4     3492.28     3721.52     39.12 o 
   4  -2   4       15.51       11.22      5.69 o 
   5  -2   4      688.54      706.66     10.57 o 
   6  -2   4      205.04      232.87      6.35 o 
   7  -2   4       10.53        9.69      9.15 o 
   8  -2   4      151.59      165.09     12.89 o 
   9  -2   4        2.36       10.07     12.41 o 
  10  -2   4      104.13       84.36     14.52 o 
  11  -2   4        0.96       13.10     14.42 o 
 -10  -1   4       10.71       10.04     24.77 o 
  -9  -1   4      121.40      111.48      8.83 o 
  -8  -1   4        1.18        1.36      5.56 o 
  -7  -1   4      263.72      272.57      9.26 o 
  -6  -1   4        0.24        0.00      4.89 o 
  -5  -1   4      139.96      157.35      8.02 o 
  -4  -1   4        1.81        5.35      5.25 o 
  -3  -1   4     2832.70     3100.17     24.93 o 
  -2  -1   4      705.07      777.25      8.16 o 
   1  -1   4      204.39      278.72      6.45 o 
   4  -1   4        2.14        2.40      3.73 o 
   5  -1   4      179.95      141.59      5.12 o 
   6  -1   4      156.95      205.96      8.97 o 
   7  -1   4        0.23        0.00      4.77 o 
   8  -1   4     1203.41     1384.57     43.12 o 
   9  -1   4        0.37        2.30     11.24 o 
  10  -1   4       11.98       20.28     13.10 o 
  11  -1   4        8.18       28.17     14.69 o 
  12  -1   4        4.25       13.04     16.57 o 
 -10   0   4        1.95        1.32     10.28 o 
  -9   0   4        0.02        0.00      0.55 o 
  -8   0   4       16.85       11.16      7.78 o 
  -7   0   4     1332.60     1326.76     19.81 o 
  -6   0   4      163.24      139.68      8.29 o 
  -5   0   4       21.15       21.66      7.15 o 
  -4   0   4      480.11      550.48     10.54 o 
  -3   0   4      311.65      302.95      9.93 o 
  -2   0   4     6175.69     5769.44     40.18 o 
  -1   0   4       59.88       56.72      4.38 o 
   0   0   4     7187.98     7221.56     47.81 o 
   2   0   4     2161.52     2746.12     23.01 o 
   3   0   4       81.00       76.90      4.00 o 
   4   0   4       14.18       20.10      4.57 o 
   5   0   4       13.70       20.92      5.18 o 
   6   0   4        7.44        4.69      7.20 o 
   7   0   4       20.88       39.93      8.09 o 
   8   0   4      109.87      131.27     12.03 o 
   9   0   4       47.16       36.14     12.46 o 
  10   0   4       73.78       68.91     15.13 o 
  11   0   4        2.22        0.00      7.80 o 
  12   0   4        2.73        2.89      7.68 o 
 -10   1   4        2.47        6.42      9.70 o 
  -9   1   4       74.91       85.47      9.91 o 
  -8   1   4        0.80        1.29      9.17 o 
  -7   1   4        3.70        1.40      6.51 o 
  -6   1   4        8.81        9.55      8.21 o 
  -5   1   4       41.21       44.78      7.99 o 
  -4   1   4      614.72      616.53     11.87 o 
  -3   1   4      287.42      278.13      9.59 o 
  -2   1   4     3441.72     3875.68     13.23 o 
  -1   1   4       19.99       12.01      4.11 o 
   0   1   4     1991.52     2333.24     11.81 o 
   1   1   4      896.17     1252.38      9.66 o 
   2   1   4       10.00       24.40      4.69 o 
   4   1   4        1.73        0.25      2.71 o 
   5   1   4        0.19        3.85      6.53 o 
   6   1   4      111.78      103.56      8.26 o 
   7   1   4      459.40      385.54     17.82 o 
   8   1   4        0.14        1.41      3.87 o 
   9   1   4      973.70      951.53     19.80 o 
  10   1   4        3.85        0.00      6.96 o 
  11   1   4       11.26       19.16     13.64 o 
  12   1   4        0.94        0.00      2.19 o 
 -10   2   4        0.00        0.00     15.42 o 
  -9   2   4        9.64       10.82      9.41 o 
  -8   2   4        3.65        3.85      7.84 o 
  -7   2   4       29.78       31.83     10.58 o 
  -6   2   4     1412.22     1603.15     20.56 o 
  -5   2   4       14.12       13.03      8.37 o 
  -4   2   4       74.74       94.79      8.56 o 
  -3   2   4      968.35      953.62     13.39 o 
  -2   2   4      213.42      204.29      8.62 o 
  -1   2   4        4.94        6.34      3.06 o 
   0   2   4      166.85      136.66      3.15 o 
   1   2   4     1204.39     1177.27      9.72 o 
   3   2   4     2547.31     2434.89     11.73 o 
   4   2   4      242.63      205.69      4.36 o 
   6   2   4       33.45       24.28      4.76 o 
   7   2   4      293.03      335.38     10.63 o 
   8   2   4       92.72       80.66     11.74 o 
   9   2   4       48.46       42.82     13.02 o 
  10   2   4      212.37      248.93     20.99 o 
  12   2   4       52.56       60.49     16.17 o 
  -9   3   4       39.03       35.40     10.28 o 
  -8   3   4       17.38       15.49     11.18 o 
  -7   3   4      234.24      199.86     24.54 o 
  -6   3   4        0.20        4.49      9.80 o 
  -5   3   4       18.67       11.63      9.06 o 
  -4   3   4      111.90      107.78      8.73 o 
  -3   3   4      566.65      556.51      9.16 o 
  -2   3   4      776.39      789.72     11.00 o 
  -1   3   4       19.68       12.82      4.06 o 
   0   3   4       32.27       30.12      4.78 o 
   1   3   4       17.60       15.92      5.57 o 
   2   3   4        4.22        0.00      2.31 o 
   3   3   4       48.66       39.76      5.59 o 
   5   3   4      228.07      232.47      5.44 o 
   6   3   4     2407.49     2884.71     15.01 o 
   7   3   4       63.06       62.46      5.84 o 
   8   3   4      810.36      894.34     15.26 o 
  10   3   4        0.01        7.71     14.25 o 
  11   3   4        0.67        0.59     12.47 o 
  12   3   4        9.24       10.51     15.33 o 
  -8   4   4       58.50       53.43     11.85 o 
  -7   4   4     1379.20     1619.74     23.89 o 
  -6   4   4      103.28      119.11     12.09 o 
  -5   4   4       10.58       13.06      9.08 o 
  -4   4   4      576.09      610.84     14.17 o 
  -3   4   4      229.67      233.69     11.66 o 
  -2   4   4      294.05      264.55      6.92 o 
  -1   4   4      154.67      154.01      5.34 o 
   0   4   4      111.52      110.74      4.07 o 
   1   4   4       53.87       45.42      6.79 o 
   2   4   4     1881.59     1856.93     15.26 o 
   3   4   4      189.21      163.35      6.06 o 
   4   4   4      423.42      443.05      6.92 o 
   5   4   4      513.53      642.15      7.59 o 
   6   4   4      248.62      292.47      7.10 o 
   7   4   4        0.00        0.81      3.82 o 
   8   4   4       18.39       14.98      6.57 o 
   9   4   4       28.33       26.29     12.51 o 
  10   4   4       42.66       39.46     13.20 o 
  11   4   4        8.01        1.53     10.16 o 
  12   4   4        5.17       20.54     15.37 o 
  -9   5   4        7.49        3.07     12.89 o 
  -8   5   4        0.77       21.45     12.62 o 
  -7   5   4        1.42       11.89     11.25 o 
  -6   5   4       69.00       87.94     12.01 o 
  -5   5   4        7.99        6.96     10.67 o 
  -4   5   4       93.69       90.50      7.53 o 
  -3   5   4      505.03      573.23      9.21 o 
  -2   5   4     1175.67     1296.87     10.76 o 
  -1   5   4      937.06     1066.61      8.30 o 
   0   5   4      545.03      545.96      9.97 o 
   1   5   4      536.24      484.41      9.11 o 
   2   5   4        7.93        0.52      3.02 o 
   3   5   4      160.78      154.99      6.52 o 
   4   5   4       41.50       31.77      5.16 o 
   5   5   4      232.42      295.23      6.95 o 
   6   5   4      579.74      617.67     11.28 o 
   7   5   4       16.82       14.86      7.17 o 
   8   5   4       26.74       37.12      7.36 o 
   9   5   4      870.03      966.28     28.22 o 
  10   5   4        3.04        2.10     11.51 o 
  11   5   4        3.44       17.40     14.30 o 
  12   5   4        4.29       10.52     14.36 o 
  -8   6   4        0.63        2.51     13.70 o 
  -7   6   4        0.76       22.07     11.62 o 
  -6   6   4      822.02      927.66     19.69 o 
  -5   6   4       29.55       21.42     10.60 o 
  -4   6   4      220.30      273.40      8.87 o 
  -3   6   4      254.29      242.81      6.84 o 
  -2   6   4      296.48      303.12      6.23 o 
  -1   6   4       43.71       36.91      7.15 o 
   0   6   4       34.92       45.47      6.02 o 
   1   6   4      398.29      417.61      7.90 o 
   2   6   4      134.12      108.99      7.54 o 
   3   6   4      439.13      416.38      8.31 o 
   4   6   4       12.29       17.28      6.21 o 
   6   6   4       35.18       46.85      6.29 o 
   8   6   4       49.82       39.17      7.57 o 
   9   6   4        7.45        0.70      9.72 o 
  10   6   4       73.67       58.91     14.19 o 
  12   6   4       13.35        0.00     22.43 o 
  -8   7   4        2.70        9.32     13.44 o 
  -7   7   4      105.58       95.35     17.96 o 
  -6   7   4        8.57       13.17     14.62 o 
  -5   7   4       71.00       60.02      8.58 o 
  -4   7   4        0.00        2.25      7.27 o 
  -3   7   4        1.93        0.45      3.65 o 
  -2   7   4       86.40       62.64      8.21 o 
  -1   7   4       91.33       68.83      6.38 o 
   0   7   4        3.12        2.34      1.39 o 
   1   7   4       29.99       26.87      4.98 o 
   2   7   4        1.80        0.24      0.60 o 
   3   7   4        0.74        0.00      2.42 o 
   4   7   4      267.36      268.63      7.72 o 
   5   7   4       56.19       70.00      5.31 o 
   6   7   4      995.05     1073.00     12.15 o 
   7   7   4        0.04        0.00     20.26 o 
   8   7   4     1326.61     1404.24     25.71 o 
   9   7   4       48.20       66.50      9.40 o 
  10   7   4        0.00        0.00      6.04 o 
  11   7   4        0.21       10.80     23.14 o 
  12   7   4       11.92       15.84     25.09 o 
  -8   8   4       55.44       45.53     18.85 o 
  -7   8   4      486.77      556.57     25.25 o 
  -6   8   4       14.37        9.47     16.04 o 
  -5   8   4        1.37        0.00      9.61 o 
  -4   8   4       30.25       41.03     10.97 o 
  -3   8   4      128.70      128.11     12.09 o 
  -2   8   4       82.21       90.13      7.29 o 
  -1   8   4        4.94        2.13      2.93 o 
   0   8   4       90.32       68.30      4.74 o 
   1   8   4       67.28       64.38      5.34 o 
   2   8   4      491.59      465.76     10.31 o 
   3   8   4       66.63       67.34      7.58 o 
   4   8   4      203.92      215.79      8.17 o 
   5   8   4      120.33      100.78      6.56 o 
   6   8   4      129.43      150.48      7.22 o 
   7   8   4       62.36       90.78      7.72 o 
   8   8   4       29.13       46.46      8.05 o 
   9   8   4       18.28       21.17      9.07 o 
  10   8   4        0.24        0.61      3.89 o 
  11   8   4       28.66       17.65     12.58 o 
  -7   9   4        6.09       16.20     18.31 o 
  -6   9   4        1.89       23.43     17.85 o 
  -5   9   4        4.07        3.82     10.95 o 
  -4   9   4       69.10       81.09     12.29 o 
  -3   9   4      348.42      369.63     14.19 o 
  -2   9   4      483.10      497.43     11.59 o 
  -1   9   4       10.99       13.78      7.57 o 
   0   9   4       16.00       15.25      4.42 o 
   1   9   4        6.88        4.87      5.67 o 
   2   9   4       83.47       84.54      5.71 o 
   3   9   4       40.51       63.32      7.93 o 
   4   9   4       36.71       22.94      8.06 o 
   5   9   4       49.25       44.29      5.91 o 
   6   9   4      109.36      117.30      6.70 o 
   7   9   4       35.92       28.92      7.35 o 
   8   9   4        4.58        3.40      7.50 o 
   9   9   4      283.02      288.76     11.69 o 
  10   9   4       22.94        8.48     10.06 o 
  11   9   4        2.78        5.86     14.98 o 
  -6  10   4      408.87      435.91     25.81 o 
  -5  10   4        0.01       13.01     17.28 o 
  -4  10   4       18.23       17.28     11.41 o 
  -3  10   4       16.38       14.81     11.24 o 
  -2  10   4      149.27      132.14      9.51 o 
  -1  10   4      102.20      100.76      7.56 o 
   0  10   4        3.78        6.23      4.51 o 
   1  10   4       11.17        7.78      4.23 o 
   2  10   4       80.35       96.51      6.20 o 
   3  10   4       75.35       71.00      8.05 o 
   4  10   4        0.91        6.70     10.76 o 
   5  10   4        4.98        5.39      8.34 o 
   6  10   4        1.86        0.00      5.01 o 
   7  10   4       98.07      102.30      7.20 o 
   8  10   4        8.83        1.08      6.79 o 
   9  10   4        2.05        5.21     11.27 o 
  10  10   4       41.32       60.34     12.84 o 
  11  10   4        0.50        0.00     17.02 o 
  -5  11   4       10.83        5.55     16.21 o 
  -4  11   4        0.64       12.50     16.29 o 
  -3  11   4        2.97        0.00     10.04 o 
  -2  11   4        3.54        0.00      5.44 o 
  -1  11   4       50.87       58.39      9.36 o 
   0  11   4       43.98       52.01      5.74 o 
   1  11   4       45.74       46.51      6.12 o 
   2  11   4        2.36        0.00      2.25 o 
   3  11   4        5.23        0.00      4.69 o 
   4  11   4        9.50        4.15      8.78 o 
   5  11   4       20.94       28.80      7.54 o 
   6  11   4      422.68      459.24     11.45 o 
   7  11   4        0.52        3.02      5.25 o 
   8  11   4      164.83      203.91      9.53 o 
   9  11   4       34.74       43.52     10.57 o 
  10  11   4        4.45       15.02     11.22 o 
  -5  12   4       15.33       11.48     17.64 o 
  -4  12   4       13.71       13.61     17.48 o 
  -3  12   4        9.83       11.32     15.74 o 
  -2  12   4       23.11       28.58      9.71 o 
  -1  12   4        7.26        4.98     11.31 o 
   0  12   4       21.15       15.05      7.82 o 
   1  12   4       25.65       21.38      8.76 o 
   2  12   4       13.59       25.77      6.14 o 
   3  12   4        4.98        0.00      5.38 o 
   4  12   4        2.37        6.43      5.78 o 
   5  12   4       98.49       91.84      8.87 o 
   6  12   4       15.41       13.76      8.04 o 
   7  12   4       22.57       15.10      8.51 o 
   8  12   4        0.68        5.98      8.60 o 
   9  12   4        2.84        0.81      3.91 o 
  10  12   4        6.61        9.04     13.21 o 
  -4  13   4        1.44        0.00     58.60 o 
  -3  13   4       86.44       86.40     17.67 o 
  -2  13   4       29.59       37.14     11.72 o 
  -1  13   4        6.18        5.42      9.22 o 
   0  13   4        7.10        2.16      2.65 o 
   1  13   4        0.01        0.00     13.03 o 
   2  13   4        8.12       18.09     13.12 o 
   3  13   4       27.28       29.94     11.04 o 
   4  13   4        0.13        9.27     10.11 o 
   5  13   4       27.93       27.16      8.88 o 
   6  13   4       57.33       55.41      9.09 o 
   7  13   4       12.50       20.73      9.09 o 
   8  13   4        1.06       10.05     10.94 o 
   9  13   4       50.80       62.92     10.37 o 
  -3  14   4        0.62        0.00      4.48 o 
  -2  14   4        2.27        1.63     17.11 o 
  -1  14   4        4.46        0.00     13.85 o 
   0  14   4        4.29        3.14     12.12 o 
   1  14   4        0.88        5.18     13.10 o 
   2  14   4        0.09        0.00      7.55 o 
   3  14   4        1.95        0.00      9.17 o 
   4  14   4        1.86        0.06     25.16 o 
   5  14   4        2.43        4.50      7.16 o 
   6  14   4        0.29        0.45      8.76 o 
   7  14   4        2.25        0.00      9.61 o 
   8  14   4        0.04        4.30     10.44 o 
  -1  15   4        0.04        0.00      6.26 o 
   0  15   4        1.55        1.62     12.98 o 
   1  15   4        1.32        0.00      2.76 o 
   2  15   4        8.37       14.14     13.34 o 
   3  15   4        0.43        0.00     47.65 o 
   4  15   4        2.31        0.00     10.97 o 
   5  15   4        0.91        0.00     11.22 o 
   6  15   4       58.75       57.48     11.72 o 
   1  16   4        1.32        0.75      9.46 o 
   2  16   4        0.00        0.00      8.82 o 
   3  16   4       25.19       19.01     15.27 o 
   4  16   4        8.80        9.37     11.08 o 
   5  16   4       24.50       25.44     11.69 o 
  -4 -15   5        0.25        5.45     14.11 o 
  -3 -15   5       21.41       16.76     10.90 o 
  -2 -15   5       21.97       14.80     10.05 o 
  -1 -15   5        0.02        0.00     15.42 o 
   0 -15   5       34.45       21.67     13.26 o 
   1 -15   5        0.10       10.11     20.12 o 
   2 -15   5       12.00        1.08      9.73 o 
  -5 -14   5        0.42        6.84     13.84 o 
  -4 -14   5        9.68        0.98      8.11 o 
  -3 -14   5        0.19        5.19     10.79 o 
  -2 -14   5       11.90        6.23      9.96 o 
  -1 -14   5        0.37        2.81     13.14 o 
   0 -14   5        6.53        0.38      6.18 o 
   1 -14   5        0.01        0.00      5.80 o 
   2 -14   5        1.72        3.79      6.70 o 
   3 -14   5        5.27        2.37      5.76 o 
   4 -14   5        3.68        3.09      5.35 o 
  -7 -13   5        2.05        3.23      8.60 o 
  -6 -13   5       17.35       19.68     12.40 o 
  -5 -13   5        2.73        3.34      5.92 o 
  -4 -13   5        4.09        1.70      5.34 o 
  -3 -13   5        1.20        0.00      5.93 o 
  -2 -13   5        7.82        3.27      6.57 o 
  -1 -13   5       26.77       32.32      7.65 o 
   0 -13   5        2.43        2.06      6.51 o 
   1 -13   5       31.53       23.52      6.28 o 
   2 -13   5       17.09       11.31      6.48 o 
   3 -13   5        0.21        2.46      7.61 o 
   5 -13   5        9.23        6.67      8.77 o 
  -7 -12   5       22.84       20.66     11.04 o 
  -6 -12   5        0.92        0.41      5.02 o 
  -5 -12   5        0.30        1.50      4.61 o 
  -4 -12   5       15.48       19.52      9.54 o 
  -3 -12   5      187.56      176.20     11.23 o 
  -2 -12   5        8.84        0.36      6.70 o 
  -1 -12   5      100.47      104.71      8.01 o 
   0 -12   5        4.00        2.24      3.84 o 
   1 -12   5        0.56        2.56      5.77 o 
   2 -12   5        2.94        0.00      3.58 o 
   3 -12   5       29.06       25.24      6.51 o 
   4 -12   5       15.19        4.54      7.03 o 
   5 -12   5       13.57       17.81      9.56 o 
   6 -12   5       23.93       25.23     10.58 o 
  -8 -11   5       46.90       47.58     12.08 o 
  -7 -11   5        1.70        5.83     17.34 o 
  -6 -11   5        9.96        7.88      9.70 o 
  -4 -11   5       30.89       53.99      8.27 o 
  -3 -11   5      136.19      132.78     10.52 o 
  -2 -11   5      160.60      179.67      9.22 o 
  -1 -11   5       20.54       28.89      5.77 o 
   0 -11   5       21.24       15.93      4.50 o 
   1 -11   5       16.51       13.69      4.72 o 
   2 -11   5        0.08        0.00      4.68 o 
   3 -11   5       44.11       33.20      5.89 o 
   4 -11   5        1.75        0.00     17.27 o 
   5 -11   5        1.32        0.08      3.23 o 
   6 -11   5        8.77       13.60     11.80 o 
   7 -11   5        4.89        0.00      7.09 o 
  -8 -10   5        0.28        9.09     18.15 o 
  -7 -10   5       97.47       80.52     11.24 o 
  -6 -10   5       20.09       12.12     11.76 o 
  -5 -10   5        0.20        2.87      5.86 o 
  -4 -10   5        3.17        2.54      5.42 o 
  -3 -10   5       24.90       21.10      7.20 o 
  -2 -10   5      469.52      471.66      8.67 o 
  -1 -10   5       27.05       34.27      5.10 o 
   0 -10   5        1.44        2.24      4.21 o 
   1 -10   5        9.28        7.75      4.51 o 
   2 -10   5        1.17        0.00      1.30 o 
   3 -10   5       26.31       23.54      5.53 o 
   4 -10   5       66.62       60.74      8.70 o 
   5 -10   5        8.01        2.22      7.20 o 
   6 -10   5       21.44       21.40      9.91 o 
   7 -10   5        2.09        0.00      4.97 o 
   8 -10   5        3.03        2.01      5.40 o 
  -9  -9   5        7.95       13.53     14.52 o 
  -8  -9   5       12.80       30.09     13.62 o 
  -7  -9   5        0.01        0.00      3.78 o 
  -6  -9   5      178.08      160.86     10.46 o 
  -5  -9   5        0.93        5.50      6.92 o 
  -4  -9   5        5.74        0.67      3.70 o 
  -3  -9   5       42.15       52.35      7.37 o 
  -2  -9   5        0.19        3.12      4.79 o 
  -1  -9   5        3.20        1.90      2.99 o 
   0  -9   5      154.92      156.85      4.18 o 
   1  -9   5      200.46      191.27      4.80 o 
   2  -9   5       56.05       52.30      4.35 o 
   3  -9   5       29.71       24.64      4.75 o 
   4  -9   5        0.15        7.50     10.62 o 
   5  -9   5        5.56        5.62      5.45 o 
   6  -9   5       32.65       27.11      9.15 o 
   7  -9   5        1.11        0.60      8.22 o 
   8  -9   5        0.50        2.94      5.26 o 
   9  -9   5        9.54       15.05     11.00 o 
  -9  -8   5        0.06        3.81     21.89 o 
  -8  -8   5       80.48       72.23     14.64 o 
  -7  -8   5       17.19        8.33      9.89 o 
  -6  -8   5        1.52        7.11     10.93 o 
  -5  -8   5       12.51       31.64      8.47 o 
  -4  -8   5       24.07       24.81      7.95 o 
  -3  -8   5      348.96      305.96      8.79 o 
  -2  -8   5      427.15      437.94     15.17 o 
  -1  -8   5        2.78        3.39      3.49 o 
   0  -8   5       40.34       34.38      3.80 o 
   1  -8   5      457.61      416.52     13.46 o 
   2  -8   5        0.07        0.00      1.30 o 
   3  -8   5       12.09       10.92      4.59 o 
   4  -8   5        0.19        5.43     11.01 o 
   5  -8   5      132.89      127.81      9.70 o 
   6  -8   5       42.11       34.90      9.13 o 
   7  -8   5        2.22        5.43     11.17 o 
   8  -8   5        3.33        7.10      9.58 o 
   9  -8   5       30.15       27.92     10.66 o 
  -9  -7   5        3.69        0.00     10.11 o 
  -8  -7   5       78.67       52.45     15.14 o 
  -7  -7   5       63.47       70.14     13.90 o 
  -6  -7   5      120.69      145.85     10.17 o 
  -5  -7   5      357.27      395.77     11.36 o 
  -4  -7   5        2.97        0.65      5.92 o 
  -3  -7   5     2185.65     2376.00     24.78 o 
  -2  -7   5       63.84       49.04      3.06 o 
  -1  -7   5        1.18        2.11      2.15 o 
   0  -7   5       17.00       10.32      3.81 o 
   1  -7   5      430.72      435.67      7.44 o 
   2  -7   5        2.40        0.00      2.37 o 
   3  -7   5       38.98       38.02      4.28 o 
   4  -7   5        0.02        2.54      6.97 o 
   5  -7   5       35.97       29.93      8.36 o 
   6  -7   5       26.66       20.18      8.46 o 
   7  -7   5       15.93       15.63      8.72 o 
   8  -7   5        0.29        0.00      0.16 o 
   9  -7   5       40.54       32.45     13.79 o 
  10  -7   5       54.61       18.65     21.60 o 
 -10  -6   5        2.24        8.25     23.03 o 
  -9  -6   5        2.39        0.00      1.35 o 
  -8  -6   5       21.87       32.74     13.86 o 
  -7  -6   5      206.49      226.50     16.53 o 
  -6  -6   5        0.67        0.09      7.92 o 
  -5  -6   5        1.02        2.38      6.80 o 
  -4  -6   5        9.88        3.42      4.48 o 
  -3  -6   5      267.38      261.59      5.76 o 
  -2  -6   5     2204.09     2284.67     25.46 o 
  -1  -6   5       14.39        7.25      2.93 o 
   0  -6   5      233.92      204.11      4.76 o 
   1  -6   5       41.39       37.15      4.63 o 
   2  -6   5       46.28       40.54      2.38 o 
   3  -6   5       97.11      101.83      3.28 o 
   4  -6   5     1021.56     1134.45     13.62 o 
   5  -6   5        7.71        8.89      7.25 o 
   6  -6   5        5.98        6.95      8.22 o 
   7  -6   5       13.24       13.59      7.97 o 
   8  -6   5       35.09       26.19     11.25 o 
   9  -6   5       14.57        0.00     15.24 o 
  10  -6   5        0.09       10.71     20.33 o 
  -9  -5   5       10.49        3.21     11.83 o 
  -8  -5   5      119.18      104.15     15.19 o 
  -7  -5   5        2.85       19.26     17.45 o 
  -6  -5   5      433.70      433.38     22.29 o 
  -5  -5   5        0.39        6.38      9.63 o 
  -4  -5   5      184.51      183.61      6.34 o 
  -3  -5   5       39.31       20.96      4.88 o 
  -2  -5   5     2524.04     2727.86     15.68 o 
  -1  -5   5      542.84      529.19      8.80 o 
   0  -5   5        0.00        1.66      2.10 o 
   1  -5   5      618.82      687.03      6.42 o 
   2  -5   5        4.68        6.46      2.32 o 
   3  -5   5      106.47      112.45      3.78 o 
   4  -5   5       36.48       23.52      4.86 o 
   5  -5   5       83.16       73.38      7.83 o 
   6  -5   5        0.02        4.84      8.38 o 
   7  -5   5        0.53        0.00      0.42 o 
   8  -5   5        7.68        8.46     11.03 o 
   9  -5   5       50.08       60.93     13.03 o 
  10  -5   5       36.37       10.02     18.55 o 
 -10  -4   5       24.73       31.78     17.79 o 
  -9  -4   5        8.39       13.39     15.19 o 
  -8  -4   5       31.87       19.82     14.72 o 
  -7  -4   5       45.43       50.24     18.30 o 
  -6  -4   5       10.73       11.61      5.46 o 
  -5  -4   5      135.76      130.28      4.94 o 
  -4  -4   5      199.63      216.46      7.97 o 
  -3  -4   5     2768.77     2860.93     32.04 o 
  -2  -4   5      390.72      443.55      6.65 o 
  -1  -4   5      546.69      379.21      5.02 o 
   0  -4   5      540.59      493.99      4.99 o 
   1  -4   5        0.03        0.00      2.12 o 
   2  -4   5       44.01       40.69      2.20 o 
   3  -4   5      549.34      596.55      6.68 o 
   4  -4   5       12.90        4.70      5.16 o 
   5  -4   5      165.30      192.42      9.23 o 
   6  -4   5      161.64      147.82     10.26 o 
   7  -4   5       13.17        5.70     10.04 o 
   8  -4   5        5.75        5.55     11.54 o 
   9  -4   5        2.16        0.03      1.63 o 
  10  -4   5      132.81      133.99     15.46 o 
  11  -4   5        3.51        0.00     11.28 o 
 -10  -3   5        0.69       25.10     16.43 o 
  -9  -3   5        4.08       23.97     21.18 o 
  -8  -3   5       98.61      105.68     15.77 o 
  -7  -3   5       16.51        6.51      7.41 o 
  -6  -3   5       27.52       16.60      5.01 o 
  -5  -3   5       19.00       18.52      5.03 o 
  -4  -3   5        5.11        1.88      3.30 o 
  -3  -3   5     5949.39     6520.81     67.48 o 
  -2  -3   5      571.33      606.01      7.42 o 
  -1  -3   5      924.61      949.86      7.24 o 
   1  -3   5      537.65      544.25      5.71 o 
   2  -3   5      543.98      485.67      5.75 o 
   3  -3   5       29.87       18.87      3.62 o 
   4  -3   5        2.51        0.39      1.91 o 
   5  -3   5      311.80      352.48      8.70 o 
   6  -3   5       78.58       99.91      7.88 o 
   7  -3   5       93.22       94.21     10.36 o 
   8  -3   5      132.99      122.14     12.63 o 
   9  -3   5       65.08       49.55     12.85 o 
  10  -3   5      370.00      320.99     17.46 o 
  11  -3   5        1.88        1.57     10.62 o 
 -10  -2   5        0.33        0.00     10.60 o 
  -9  -2   5       10.40       10.29     17.36 o 
  -8  -2   5       13.39       19.76      8.08 o 
  -7  -2   5       77.90       53.26      6.51 o 
  -6  -2   5        0.47        0.00      5.51 o 
  -5  -2   5        5.61        7.26      5.65 o 
  -4  -2   5      120.64       80.21      6.18 o 
  -3  -2   5       33.57       57.83      6.49 o 
  -2  -2   5     9854.17    10512.06     54.11 o 
  -1  -2   5      766.33      639.72      5.49 o 
   0  -2   5     1435.05     1629.11      8.35 o 
   1  -2   5      474.40      564.49      6.40 o 
   3  -2   5       91.19       86.58      4.06 o 
   4  -2   5     1394.28     1445.91     15.66 o 
   5  -2   5       66.51       71.73      7.13 o 
   6  -2   5        5.15        1.98      2.23 o 
   7  -2   5        1.50        5.66      7.51 o 
   8  -2   5       19.50        8.22     11.56 o 
   9  -2   5       11.48        7.89     16.25 o 
  10  -2   5       37.87       39.43     13.44 o 
  11  -2   5       42.23       33.07     15.05 o 
  -9  -1   5        6.18        0.76     14.31 o 
  -8  -1   5       77.03       57.53      7.38 o 
  -7  -1   5        5.65        1.34      2.17 o 
  -6  -1   5      310.94      280.91      9.22 o 
  -5  -1   5        3.41        0.00      5.73 o 
  -4  -1   5       21.14       18.15      5.75 o 
  -3  -1   5       80.10       68.58      9.51 o 
  -2  -1   5     6325.62     6896.67     20.73 o 
  -1  -1   5        1.32        6.64      3.45 o 
   0  -1   5     9258.37     8998.26     44.48 o 
   1  -1   5     1847.89     1672.87     21.27 o 
   2  -1   5     1326.09     1500.78     17.71 o 
   3  -1   5     1289.20     1359.62     23.66 o 
   4  -1   5      284.47      231.70      4.21 o 
   6  -1   5       92.68       83.61      5.16 o 
   7  -1   5       14.08       22.74      5.38 o 
   8  -1   5      131.58      124.74     16.14 o 
   9  -1   5      118.20      101.08     16.17 o 
  10  -1   5      100.29       90.88     14.71 o 
  11  -1   5        4.43        3.96     13.89 o 
  12  -1   5        1.42        9.01     16.11 o 
 -10   0   5       29.34       37.89     16.90 o 
  -9   0   5        0.14        3.91      8.44 o 
  -8   0   5      223.06      236.67     12.91 o 
  -7   0   5      104.36      111.37      9.26 o 
  -6   0   5      347.67      320.71      9.89 o 
  -5   0   5        0.96        5.66      8.77 o 
  -4   0   5       51.93       65.08      6.65 o 
  -3   0   5      354.91      404.20      9.37 o 
  -2   0   5     4483.79     4892.42     16.11 o 
  -1   0   5        2.62        0.00      1.94 o 
   0   0   5      550.41      560.80      6.29 o 
   1   0   5     3435.72     3731.28     20.15 o 
   2   0   5       62.85       82.48      5.12 o 
   3   0   5     1027.85      833.45      6.75 o 
   4   0   5       80.68       77.74      4.30 o 
   5   0   5     3155.02     3505.38     23.54 o 
   6   0   5        0.44        0.00      3.95 o 
   7   0   5       24.57        8.98      5.18 o 
   8   0   5       42.47       60.59      7.07 o 
   9   0   5       67.74       51.42     12.82 o 
  10   0   5       68.20       63.87     14.66 o 
  11   0   5       12.26        4.23      9.03 o 
  12   0   5        0.81        0.00      8.93 o 
 -10   1   5        0.00        1.34      4.22 o 
  -9   1   5        1.24        3.94      9.02 o 
  -8   1   5       34.53       31.59      9.60 o 
  -7   1   5        0.08       13.78     17.65 o 
  -6   1   5        0.03        3.70      7.71 o 
  -5   1   5       20.74       18.87      6.99 o 
  -4   1   5        9.09        9.18      6.35 o 
  -3   1   5     6172.27     7085.78     38.78 o 
  -2   1   5       63.33       57.02      5.25 o 
  -1   1   5      588.58      608.00      6.38 o 
   0   1   5     2063.63     2270.10      8.35 o 
   1   1   5     3538.96     4371.35     17.07 o 
   3   1   5     1801.83     1814.12     10.66 o 
   4   1   5      527.89      504.22     10.99 o 
   5   1   5       83.89       52.59      5.81 o 
   6   1   5      264.70      198.92      7.07 o 
   7   1   5        0.23        1.95      3.29 o 
   8   1   5       39.71       34.56      9.57 o 
  10   1   5     1071.30     1163.74     23.72 o 
  11   1   5       22.83       37.16     13.88 o 
  12   1   5       15.99       21.27     15.76 o 
  -9   2   5        0.69        0.00      5.70 o 
  -8   2   5       12.54       16.27      9.24 o 
  -7   2   5       28.88       20.05      9.23 o 
  -6   2   5       10.42       10.09      8.06 o 
  -5   2   5        9.64       13.25      7.50 o 
  -4   2   5      198.67      220.78      8.26 o 
  -3   2   5      928.51     1017.82     14.06 o 
  -2   2   5     1836.56     2174.66     12.79 o 
  -1   2   5     1783.51     1912.16     15.02 o 
   0   2   5     3120.51     3142.07     16.49 o 
   1   2   5        0.05        3.31      6.12 o 
   2   2   5     1494.25     1210.36     10.47 o 
   4   2   5     2972.49     3563.76     15.05 o 
   5   2   5      375.44      386.59      6.19 o 
   6   2   5       51.49       48.85      4.12 o 
   7   2   5        0.88        1.51     13.46 o 
   8   2   5        2.06        3.85     11.70 o 
   9   2   5       73.23       48.01     12.73 o 
  10   2   5        3.51        0.37      1.26 o 
  11   2   5       72.37       41.56     14.28 o 
  12   2   5        0.14        1.53      9.06 o 
  -9   3   5        3.75        0.00     11.66 o 
  -8   3   5      226.70      266.10     12.22 o 
  -7   3   5       17.86       15.02     10.37 o 
  -6   3   5      304.58      333.22     11.03 o 
  -5   3   5        5.41        0.00      5.35 o 
  -4   3   5      323.78      322.64      8.79 o 
  -3   3   5      349.36      334.92      9.97 o 
  -2   3   5     3707.62     4132.55     19.49 o 
  -1   3   5       29.69       30.07      4.85 o 
   0   3   5     3799.41     3786.09     57.29 o 
   1   3   5       54.28       52.37      5.67 o 
   2   3   5      179.19      226.21      6.54 o 
   3   3   5      279.13      279.05      8.38 o 
   4   3   5      114.38      132.18      6.17 o 
   5   3   5       23.89       11.11      4.13 o 
   6   3   5        2.16        0.00      2.51 o 
   7   3   5       20.89       19.31      4.93 o 
   8   3   5      171.60      177.97     11.18 o 
   9   3   5        4.80        8.98     14.96 o 
  10   3   5      103.65      114.32     15.46 o 
  11   3   5        1.61        0.00      8.79 o 
  12   3   5        1.11        0.00     10.22 o 
  -9   4   5        0.76        0.82      3.84 o 
  -8   4   5       22.97       16.81      9.65 o 
  -7   4   5      121.65      123.81     11.92 o 
  -6   4   5       86.00       89.65      9.38 o 
  -5   4   5       20.52       16.99      8.20 o 
  -4   4   5       79.91       67.72      7.57 o 
  -3   4   5        5.82        6.47      7.45 o 
  -2   4   5     1696.94     1805.19     18.72 o 
  -1   4   5      452.50      525.35      6.66 o 
   0   4   5       79.87       81.75      5.03 o 
   1   4   5       30.07       43.82      5.67 o 
   2   4   5       11.72        7.51      5.01 o 
   3   4   5      405.30      445.31      7.92 o 
   4   4   5      624.20      737.50      9.81 o 
   5   4   5      167.38      237.74      5.32 o 
   6   4   5        2.27        0.24      2.09 o 
   7   4   5        7.06        0.00      2.93 o 
   8   4   5        0.13        1.19      5.45 o 
   9   4   5       66.76       67.98     11.83 o 
  10   4   5       38.16       36.55     13.34 o 
  11   4   5       21.57       42.30     14.15 o 
  12   4   5        3.86        0.00      4.79 o 
  -9   5   5        0.00        2.84     24.02 o 
  -8   5   5       38.14       44.87     10.42 o 
  -7   5   5        2.03        5.00     10.38 o 
  -6   5   5        1.97        6.77      9.99 o 
  -5   5   5        0.92        0.78      2.83 o 
  -4   5   5        2.02        5.56      6.95 o 
  -3   5   5     1338.99     1432.28     13.05 o 
  -2   5   5      876.81     1002.49     10.40 o 
  -1   5   5       42.40       32.65      4.70 o 
   0   5   5      208.50      185.84      6.29 o 
   2   5   5       22.06       14.83      6.43 o 
   3   5   5        9.10       12.84      6.27 o 
   4   5   5      121.30       91.64      6.69 o 
   5   5   5      123.55       86.18      4.96 o 
   6   5   5        2.30        0.61      3.95 o 
   7   5   5       19.96        4.69      6.01 o 
   8   5   5      270.21      257.16      8.52 o 
   9   5   5       23.53       31.09      7.81 o 
  10   5   5     1039.25      968.71     29.62 o 
  11   5   5        0.06       14.75     17.16 o 
  12   5   5        1.66        4.53     13.29 o 
  -8   6   5       12.88        0.26     11.92 o 
  -7   6   5        0.55       12.97     12.23 o 
  -6   6   5        1.31        0.00      5.58 o 
  -5   6   5        1.81        7.31      7.95 o 
  -4   6   5       26.40       29.31      7.36 o 
  -3   6   5      526.08      534.20      9.31 o 
  -2   6   5      382.55      377.68     19.36 o 
  -1   6   5      208.28      257.31     19.03 o 
   0   6   5      368.48      340.84      5.17 o 
   1   6   5      153.57      129.26      7.74 o 
   2   6   5      137.18      131.54      8.02 o 
   3   6   5        8.97        9.49      5.64 o 
   4   6   5     1006.63      986.02     11.06 o 
   5   6   5        1.02        1.38      1.89 o 
   6   6   5       40.35       32.71      5.59 o 
   7   6   5      175.42      198.93      7.04 o 
   8   6   5       55.99       60.61      7.61 o 
   9   6   5       30.17       38.13      7.62 o 
  10   6   5       28.57       41.51      9.25 o 
  11   6   5      135.52      169.41     16.13 o 
  12   6   5        0.05        3.82      7.10 o 
  -8   7   5       49.46       54.57     14.06 o 
  -7   7   5        3.62        6.63     13.06 o 
  -6   7   5      181.06      203.81     27.01 o 
  -5   7   5        0.09        0.62     15.46 o 
  -4   7   5        2.79        5.80      7.17 o 
  -3   7   5       45.27       47.78      6.19 o 
  -2   7   5     1496.68     1547.55     46.37 o 
  -1   7   5       32.72       32.26      7.74 o 
   0   7   5       42.82       40.97      6.27 o 
   1   7   5       90.60       77.57      3.33 o 
   2   7   5      587.78      646.51      9.84 o 
   3   7   5       89.10       78.56      6.70 o 
   4   7   5       65.62       53.79      6.60 o 
   5   7   5       57.88       72.26      7.62 o 
   6   7   5       44.37       28.91      5.34 o 
   7   7   5      101.56      106.91      6.96 o 
   8   7   5       34.49       33.62      7.02 o 
   9   7   5        0.32        2.43      4.83 o 
  10   7   5       20.07       17.27      9.11 o 
  11   7   5        6.67       11.11     22.16 o 
  12   7   5        4.41       15.25     24.92 o 
  -7   8   5      110.15      108.48     13.84 o 
  -6   8   5      127.75      133.13     14.05 o 
  -5   8   5       33.27       33.33     12.71 o 
  -4   8   5       62.20       69.67     11.77 o 
  -3   8   5       49.43       45.79     10.87 o 
  -2   8   5      466.17      443.24     13.73 o 
  -1   8   5        3.97        0.00      2.02 o 
   0   8   5        0.09        4.35      6.38 o 
   1   8   5      130.38      136.35      6.27 o 
   2   8   5       69.75       72.50      6.47 o 
   3   8   5      240.00      249.93      9.85 o 
   4   8   5      140.90      106.79      8.07 o 
   5   8   5      197.40      183.86      8.66 o 
   6   8   5       21.09       28.47      6.20 o 
   7   8   5       18.54       19.16      6.17 o 
   8   8   5        0.00        2.58      3.86 o 
   9   8   5       11.37        1.62      4.86 o 
  10   8   5       13.15       27.84      8.32 o 
  11   8   5        7.79        4.48     25.54 o 
  -7   9   5        0.55        2.08     17.69 o 
  -6   9   5        4.08       16.90     17.79 o 
  -5   9   5        8.91       11.73     12.16 o 
  -4   9   5        5.26        9.54     11.73 o 
  -3   9   5      255.30      249.39     14.11 o 
  -2   9   5      123.11      139.06      9.38 o 
  -1   9   5      189.40      205.12      9.96 o 
   0   9   5        0.20        0.31      1.19 o 
   1   9   5      225.94      264.41      7.40 o 
   2   9   5        4.60        6.19      5.45 o 
   3   9   5        0.04        3.10      8.82 o 
   4   9   5       31.02       33.59      8.87 o 
   5   9   5        3.12        7.16      7.82 o 
   6   9   5       48.34       55.78      6.96 o 
   7   9   5       16.37        7.72      6.04 o 
   8   9   5       12.26       11.57      7.23 o 
   9   9   5       29.44       22.32      7.64 o 
  10   9   5      700.66      858.66     20.39 o 
  11   9   5        4.52       10.25     14.98 o 
  -6  10   5        0.13        4.65     18.24 o 
  -5  10   5       33.99       35.30     12.95 o 
  -4  10   5       54.09       62.79     13.55 o 
  -3  10   5      102.98      104.61     12.83 o 
  -2  10   5      115.85      127.12      9.72 o 
  -1  10   5       29.48       24.39      8.67 o 
   0  10   5        9.57        1.70      3.91 o 
   1  10   5       24.13       18.43      5.80 o 
   2  10   5       41.66       38.43      6.19 o 
   3  10   5        0.52        0.00      8.47 o 
   4  10   5      115.81      139.38      9.96 o 
   5  10   5      113.17      117.59     10.85 o 
   6  10   5        3.31        0.00      7.19 o 
   7  10   5       20.53       16.67      7.24 o 
   8  10   5        4.05        0.00      5.51 o 
   9  10   5        1.41        0.00      4.22 o 
  10  10   5        1.17       14.14     13.61 o 
  11  10   5       41.23       45.24     11.81 o 
  -5  11   5        0.93        0.00     12.76 o 
  -4  11   5       12.46        8.42     12.11 o 
  -3  11   5       16.78       10.14     11.80 o 
  -2  11   5      105.27      130.22     12.57 o 
  -1  11   5        0.43        7.99      7.51 o 
   0  11   5       37.26       41.12      6.62 o 
   1  11   5       25.06       28.99      6.53 o 
   2  11   5       57.41       53.01      6.37 o 
   3  11   5        0.39        0.00      5.73 o 
   4  11   5        0.14        0.00     10.66 o 
   5  11   5       10.02        8.37      9.93 o 
   6  11   5       71.31       62.70      8.92 o 
   7  11   5       66.83       62.13      7.85 o 
   8  11   5       13.24       17.00      7.58 o 
   9  11   5       36.33       31.39      8.52 o 
  10  11   5       10.68       15.68      9.63 o 
  -4  12   5        2.60        0.00      3.53 o 
  -3  12   5        3.56       10.90     14.77 o 
  -2  12   5       70.64       63.11     12.10 o 
  -1  12   5       13.00       20.70      9.68 o 
   0  12   5        0.05        8.32     11.05 o 
   1  12   5       36.82       41.36      6.65 o 
   2  12   5       14.39       17.04      6.43 o 
   3  12   5       35.58       27.42      6.79 o 
   4  12   5        8.90        5.56     12.96 o 
   5  12   5       16.04       12.02     11.00 o 
   6  12   5        6.08       17.37      8.63 o 
   7  12   5        2.81       18.36     20.32 o 
   8  12   5       25.89       25.72      8.92 o 
   9  12   5        7.91       13.13      9.76 o 
  10  12   5        0.00        5.95      9.50 o 
  -3  13   5       41.15       51.17     12.60 o 
  -2  13   5      105.86      100.51     13.30 o 
  -1  13   5       53.09       50.47     10.07 o 
   0  13   5        0.09        4.75      6.51 o 
   1  13   5        1.83        0.00     12.56 o 
   2  13   5        1.76        0.00      0.91 o 
   3  13   5       20.55       22.70      8.03 o 
   4  13   5        0.07       10.81     12.86 o 
   6  13   5        0.66        1.92      8.86 o 
   7  13   5        1.45        6.65      9.02 o 
   8  13   5        0.80        0.00      6.61 o 
   9  13   5       12.38        9.20     11.54 o 
  -2  14   5        5.68        8.32     12.39 o 
  -1  14   5       17.93       10.83     13.70 o 
   0  14   5        0.17        2.63      9.43 o 
   1  14   5        0.37        5.54     12.68 o 
   2  14   5        1.79        6.69     15.31 o 
   3  14   5        0.58        3.97     10.01 o 
   4  14   5       19.23       30.04     14.62 o 
   5  14   5       10.61        0.88      6.08 o 
   6  14   5       12.31       15.42      9.17 o 
   7  14   5        0.72        1.31      8.48 o 
  -1  15   5        4.18        0.00     12.13 o 
   0  15   5        1.02        0.00     13.73 o 
   1  15   5        0.67        3.32     11.79 o 
   2  15   5       10.23        1.17      3.84 o 
   3  15   5        0.53        5.11     15.13 o 
   4  15   5        1.15        0.50      7.98 o 
   5  15   5        0.32        1.33     25.97 o 
   6  15   5       38.72       43.78     11.32 o 
   7  15   5       31.91       31.42      9.44 o 
   2  16   5        0.00        0.00     63.32 o 
   3  16   5        1.90        0.43      2.95 o 
   5  16   5        0.39        4.19      9.57 o 
  -3 -15   6        1.67        0.00      4.67 o 
  -2 -15   6       28.50       17.88     15.63 o 
  -1 -15   6       23.96       13.36     10.60 o 
   0 -15   6       19.09       20.52     13.76 o 
   1 -15   6       64.00       65.77     13.94 o 
  -4 -14   6        2.69        4.01     15.20 o 
  -3 -14   6       24.64       29.69      8.28 o 
  -2 -14   6        3.10        8.30     10.57 o 
  -1 -14   6        4.27        8.19     12.89 o 
   0 -14   6       10.44       23.97     12.15 o 
   1 -14   6       10.28        4.52     11.72 o 
   2 -14   6        1.56        8.66     10.15 o 
   3 -14   6        0.01        0.80      6.22 o 
  -6 -13   6        2.04        9.92     12.40 o 
  -5 -13   6        5.69        7.48     11.44 o 
  -4 -13   6        5.55        0.29      3.22 o 
  -3 -13   6        2.95        9.03     10.34 o 
  -2 -13   6        7.71       12.56      7.13 o 
  -1 -13   6       35.23       34.12      7.95 o 
   0 -13   6        0.02        5.90     11.08 o 
   1 -13   6       14.77       18.39     10.08 o 
   2 -13   6       86.09       82.62      7.34 o 
   3 -13   6       28.01       19.84      6.86 o 
   4 -13   6        0.15        0.00      3.17 o 
   5 -13   6        2.25        4.35     11.83 o 
  -7 -12   6        6.00        0.00      4.50 o 
  -6 -12   6        4.26        0.00      4.94 o 
  -5 -12   6        4.46        0.00     11.13 o 
  -4 -12   6        0.16        8.97     18.13 o 
  -3 -12   6       58.78       52.12     10.40 o 
  -2 -12   6       47.63       37.43      8.32 o 
  -1 -12   6        1.02        2.71      8.03 o 
   0 -12   6       31.18       38.01      6.74 o 
   1 -12   6        2.61        0.00      7.73 o 
   2 -12   6       50.63       48.57      6.64 o 
   3 -12   6        3.12        2.95      6.12 o 
   4 -12   6        6.24        6.64      7.34 o 
   5 -12   6        0.77        1.90      3.92 o 
   6 -12   6        1.82        9.63     12.00 o 
  -6 -11   6        9.57       11.27      9.35 o 
  -5 -11   6       16.56       22.15      8.85 o 
  -4 -11   6       13.08       17.95      8.21 o 
  -3 -11   6       29.67       27.05      7.35 o 
  -2 -11   6      145.20      145.02      8.88 o 
  -1 -11   6       31.38       21.79      7.33 o 
   0 -11   6       37.45       40.66      5.63 o 
   1 -11   6      214.22      190.78      6.53 o 
   2 -11   6        2.19        2.19      3.21 o 
   3 -11   6        0.94        1.46      2.47 o 
   4 -11   6        1.71        0.00      1.70 o 
   5 -11   6        0.36        0.03      1.97 o 
   6 -11   6        1.27        0.00      9.85 o 
   7 -11   6        1.13        0.43      6.70 o 
  -8 -10   6        0.35        8.28     21.71 o 
  -7 -10   6        0.00        2.45      5.71 o 
  -6 -10   6        1.39        0.00      5.64 o 
  -5 -10   6        1.41        0.00     20.35 o 
  -4 -10   6        9.96        6.02     11.02 o 
  -3 -10   6       20.32       14.85      7.78 o 
  -2 -10   6        3.20        1.25      6.70 o 
  -1 -10   6       67.34       69.14      7.57 o 
   0 -10   6       17.45       15.84      4.92 o 
   1 -10   6       99.89       78.26      5.31 o 
   2 -10   6        0.05        0.00      8.05 o 
   3 -10   6        0.85        0.00      3.99 o 
   4 -10   6        4.32        8.81      5.66 o 
   5 -10   6        8.79       13.82      7.68 o 
   6 -10   6        0.39        0.00      4.09 o 
   7 -10   6       54.49       47.85     10.44 o 
   8 -10   6       12.39        6.35     13.86 o 
  -8  -9   6       26.32       32.29     13.74 o 
  -7  -9   6        3.20        0.00      9.60 o 
  -6  -9   6        0.03        0.00     54.79 o 
  -5  -9   6        0.48        3.87      4.57 o 
  -4  -9   6       27.56       18.96      8.09 o 
  -3  -9   6        7.12        5.79      5.89 o 
  -2  -9   6       11.44        3.87      3.63 o 
  -1  -9   6      118.93      114.85      4.88 o 
   0  -9   6      241.50      246.84      5.58 o 
   1  -9   6       34.24       40.86      4.70 o 
   2  -9   6       52.91       51.30      4.77 o 
   3  -9   6       82.20       96.83      6.26 o 
   4  -9   6        0.04        0.00      4.98 o 
   5  -9   6        0.89        2.01      8.63 o 
   6  -9   6       10.92       15.22      9.45 o 
   7  -9   6        3.75        8.73     15.25 o 
   8  -9   6       17.54       19.70     13.85 o 
  -9  -8   6        1.21        0.00      4.02 o 
  -8  -8   6        2.68       15.30     15.16 o 
  -7  -8   6       41.94       31.13     14.21 o 
  -6  -8   6        0.05        1.45    126.63 o 
  -5  -8   6        5.61       11.05      8.59 o 
  -4  -8   6        0.29        0.00      8.97 o 
  -3  -8   6        6.16        9.85      6.42 o 
  -2  -8   6      281.37      328.36      8.22 o 
  -1  -8   6       10.15        4.90      2.30 o 
   0  -8   6      389.80      380.84      5.85 o 
   1  -8   6        1.86        2.77      3.11 o 
   2  -8   6      244.93      223.54      5.47 o 
   3  -8   6        0.50        0.00      1.70 o 
   4  -8   6       96.96       86.51      6.56 o 
   5  -8   6       62.19       58.55      8.79 o 
   6  -8   6       23.28       15.97     10.66 o 
   7  -8   6        3.57        6.19     12.90 o 
   8  -8   6        0.01       20.36     18.70 o 
   9  -8   6        7.74        0.00     13.34 o 
  -9  -7   6        0.62        0.00      1.64 o 
  -8  -7   6        3.04        0.00     12.64 o 
  -7  -7   6        7.91        4.58      9.73 o 
  -6  -7   6        1.42       19.38     15.65 o 
  -5  -7   6        0.81        7.45      9.81 o 
  -4  -7   6       59.54       55.90      8.32 o 
  -3  -7   6       24.66       27.60      4.72 o 
  -2  -7   6      856.06      912.45     12.44 o 
  -1  -7   6        0.74        0.00      1.24 o 
   0  -7   6       11.93        7.07      3.96 o 
   1  -7   6       69.74       66.90      5.50 o 
   2  -7   6        6.91        1.96      2.11 o 
   3  -7   6      221.77      226.25      9.12 o 
   4  -7   6        5.87        8.47      6.07 o 
   5  -7   6       69.37       48.50     12.26 o 
   6  -7   6        7.84        5.41     11.45 o 
   7  -7   6       84.25       90.96     13.23 o 
   8  -7   6       29.87       14.38     12.22 o 
   9  -7   6        0.60        1.17     14.40 o 
  -9  -6   6        0.60       25.52     24.02 o 
  -8  -6   6        2.91        4.41     13.81 o 
  -7  -6   6        0.12        0.00     30.75 o 
  -6  -6   6      155.69      166.88     17.07 o 
  -5  -6   6       22.20       23.90     10.73 o 
  -4  -6   6       27.21       28.64      5.88 o 
  -3  -6   6      139.22      158.78      6.24 o 
  -2  -6   6        1.13        2.30      2.66 o 
  -1  -6   6       94.73       73.14      4.16 o 
   0  -6   6        9.09        2.68      3.58 o 
   1  -6   6      467.84      445.30      7.35 o 
   2  -6   6       73.72       64.37      2.86 o 
   3  -6   6        3.06        4.32      2.46 o 
   4  -6   6      161.59      164.83     10.56 o 
   5  -6   6        0.40        0.00      8.35 o 
   6  -6   6       44.48       30.30     11.71 o 
   7  -6   6       39.49       29.83     11.85 o 
   8  -6   6        0.93        7.14     18.28 o 
   9  -6   6        9.48       10.62     19.83 o 
  10  -6   6       17.45        9.64     22.15 o 
  -9  -5   6        0.04        0.00     31.64 o 
  -8  -5   6       16.59       19.69     13.09 o 
  -7  -5   6        0.34        6.46     16.78 o 
  -5  -5   6        4.77        3.04      7.67 o 
  -4  -5   6       10.42       19.28      6.85 o 
  -3  -5   6       28.15       34.95      5.61 o 
  -2  -5   6       51.87       34.16      4.88 o 
  -1  -5   6      400.13      440.16      5.73 o 
   0  -5   6      114.91      108.10      4.61 o 
   1  -5   6        2.72        4.12      5.36 o 
   2  -5   6      293.63      319.81      5.90 o 
   3  -5   6      612.73      657.97      7.62 o 
   4  -5   6       25.08       14.27      4.24 o 
   5  -5   6       23.11       18.20      4.57 o 
   6  -5   6        3.13        0.00   1041.02 o 
   7  -5   6        0.15        4.81     14.16 o 
   8  -5   6        3.67        9.38     15.48 o 
   9  -5   6       18.47        0.00     19.04 o 
  10  -5   6       29.34       18.41     21.28 o 
  -9  -4   6       30.90       41.71     16.56 o 
  -8  -4   6        3.69        2.20      7.56 o 
  -7  -4   6      212.33      179.66     15.56 o 
  -6  -4   6      206.65      223.19     14.44 o 
  -5  -4   6       12.53       13.61      4.62 o 
  -4  -4   6        5.70        0.00      2.11 o 
  -3  -4   6        7.33        0.06      5.03 o 
  -2  -4   6      294.12      274.87      7.60 o 
  -1  -4   6      175.86      195.41      5.03 o 
   0  -4   6     2137.63     1888.29     16.90 o 
   1  -4   6      124.47      112.41      4.64 o 
   2  -4   6      480.14      478.34      6.68 o 
   3  -4   6        4.00        1.96      3.07 o 
   4  -4   6      761.82      881.50      7.98 o 
   5  -4   6      120.89       98.02      4.76 o 
   6  -4   6      976.53     1118.11     17.23 o 
   7  -4   6       47.30       38.04     10.32 o 
   8  -4   6       33.04       27.15     11.23 o 
   9  -4   6       44.70       31.89     12.07 o 
  10  -4   6       21.61       32.28     14.24 o 
  11  -4   6       19.70       23.88     19.93 o 
  -9  -3   6        6.37        4.54     18.15 o 
  -8  -3   6        7.35        3.38     12.15 o 
  -7  -3   6       25.87        2.69     21.54 o 
  -6  -3   6       62.43       48.07      7.63 o 
  -5  -3   6       20.74       22.01      5.41 o 
  -4  -3   6      127.80      111.92     13.94 o 
  -3  -3   6       10.84       14.81      7.17 o 
  -2  -3   6     5158.24     5753.40     55.57 o 
  -1  -3   6      156.88      143.51      5.01 o 
   0  -3   6       46.39       33.15      3.82 o 
   1  -3   6       75.99       86.87      4.43 o 
   2  -3   6      972.73     1022.33      8.25 o 
   3  -3   6      410.48      428.37      5.88 o 
   4  -3   6       31.13       26.65      3.28 o 
   5  -3   6      107.99       93.35      6.07 o 
   6  -3   6       37.61       45.24      9.12 o 
   7  -3   6       26.40       38.74      8.38 o 
   8  -3   6       10.65        0.00      7.81 o 
   9  -3   6      104.69      106.49     13.54 o 
  10  -3   6       55.30       42.97     14.31 o 
  11  -3   6        7.00        1.07     20.42 o 
  -9  -2   6        0.18        0.46      4.23 o 
  -8  -2   6        0.26        3.95     19.86 o 
  -7  -2   6       19.75       15.36      6.15 o 
  -6  -2   6      392.75      418.21      9.90 o 
  -5  -2   6      116.12      116.31      6.96 o 
  -4  -2   6       37.06       24.71      5.27 o 
  -3  -2   6       34.71       23.63      6.56 o 
  -2  -2   6      529.42      519.71      8.30 o 
  -1  -2   6      313.77      305.60      9.35 o 
   0  -2   6      107.47      140.79      4.63 o 
   1  -2   6       23.53       11.59      4.80 o 
   2  -2   6       54.63       59.41      6.10 o 
   3  -2   6      498.98      560.22      9.68 o 
   4  -2   6       55.95       52.70      8.65 o 
   5  -2   6      120.26      153.88      7.62 o 
   6  -2   6       25.07       20.78      8.89 o 
   7  -2   6       12.02        4.41      9.08 o 
   8  -2   6       57.27       58.87     11.77 o 
   9  -2   6       65.57       67.74     13.40 o 
  10  -2   6       33.14       27.94     14.04 o 
  11  -2   6        0.28        0.00     20.56 o 
  -9  -1   6       12.80       19.07     13.99 o 
  -8  -1   6        6.16        1.80      8.85 o 
  -7  -1   6      125.59      140.90     14.54 o 
  -6  -1   6       19.75       11.75      7.34 o 
  -5  -1   6      170.51      173.03      7.98 o 
  -4  -1   6        2.79        9.62      6.50 o 
  -3  -1   6       28.07       41.21      6.42 o 
  -2  -1   6        0.40        1.11      3.34 o 
  -1  -1   6       11.96        3.09      5.48 o 
   0  -1   6     1025.35     1003.75      7.15 o 
   1  -1   6       94.26       60.77      5.36 o 
   2  -1   6      305.42      309.74      6.56 o 
   3  -1   6      692.37      671.09     23.43 o 
   4  -1   6      318.19      361.39      5.80 o 
   5  -1   6        2.55        0.00      1.98 o 
   6  -1   6       81.52       94.91      7.03 o 
   7  -1   6       18.16       23.36      5.55 o 
   9  -1   6      100.30      112.55     14.30 o 
  10  -1   6      225.60      199.51     22.33 o 
  11  -1   6       28.42       27.88     15.31 o 
  12  -1   6        1.93        6.04     23.37 o 
  -9   0   6       13.71       15.41      9.53 o 
  -8   0   6        0.33        1.04      4.22 o 
  -7   0   6       43.80       39.66      8.55 o 
  -6   0   6       16.11        9.94      9.42 o 
  -5   0   6      276.08      309.23      9.34 o 
  -4   0   6        8.80        9.35      6.04 o 
  -3   0   6       35.42       29.66      7.19 o 
  -2   0   6      397.36      472.01      7.40 o 
  -1   0   6      104.94      108.48      5.78 o 
   0   0   6     3466.99     3691.08     11.72 o 
   1   0   6        4.59        7.12      6.27 o 
   2   0   6       18.24        4.05      7.48 o 
   3   0   6      255.51      233.78      6.66 o 
   5   0   6       99.34       66.29      4.67 o 
   6   0   6       80.75       99.97      8.65 o 
   7   0   6        4.36       11.17      5.86 o 
   8   0   6       74.42       55.19      6.86 o 
   9   0   6       38.95       39.17     12.64 o 
  10   0   6        0.02       11.10     13.81 o 
  11   0   6       84.26       90.58     15.15 o 
  12   0   6        0.00        0.88      6.18 o 
  -9   1   6        0.74        0.00      1.81 o 
  -8   1   6       16.20       12.79      9.54 o 
  -7   1   6        4.50        9.86      8.39 o 
  -6   1   6        1.05        0.00      3.12 o 
  -5   1   6        2.27        0.00      2.65 o 
  -4   1   6      143.35      130.28      7.44 o 
  -3   1   6        1.75        0.26      3.47 o 
  -2   1   6     5245.90     5716.78     18.11 o 
  -1   1   6       38.95       48.04      4.79 o 
   0   1   6     1800.06     1685.39      8.05 o 
   1   1   6       45.60       50.14      6.36 o 
   2   1   6      563.26      514.19     15.96 o 
   3   1   6     1229.06     1010.85     14.23 o 
   4   1   6      361.10      384.18      5.97 o 
   5   1   6      317.18      396.69      9.76 o 
   7   1   6      409.40      402.54      8.83 o 
   8   1   6       17.04       12.97      7.06 o 
   9   1   6       27.62       31.83      8.00 o 
  10   1   6       59.75       39.73     13.80 o 
  11   1   6       95.94       63.75     15.29 o 
  12   1   6        1.86       12.79     23.25 o 
  -9   2   6        1.88        3.16      8.43 o 
  -8   2   6        6.57        0.62      6.11 o 
  -7   2   6       21.87       16.17      8.98 o 
  -6   2   6      455.63      494.58     12.15 o 
  -5   2   6        0.00        0.00      0.77 o 
  -4   2   6       84.48       95.97      7.52 o 
  -3   2   6       55.65       49.22      9.20 o 
  -2   2   6     1167.66     1262.15     15.19 o 
  -1   2   6     1535.98     1628.53     13.84 o 
   0   2   6      664.42      702.58      6.17 o 
   1   2   6        2.09        8.73      5.75 o 
   2   2   6       51.90       47.86      5.54 o 
   3   2   6      189.86      255.50      6.44 o 
   4   2   6        7.93       18.95      5.49 o 
   6   2   6       43.05       41.75      3.78 o 
   7   2   6       46.05       48.32      6.87 o 
   8   2   6       34.93       32.65      7.35 o 
   9   2   6        6.49        0.00      6.15 o 
  10   2   6       36.21        9.52     13.91 o 
  11   2   6       38.41       34.12     14.23 o 
  12   2   6        0.00        6.94     20.62 o 
  -9   3   6        0.08        4.32     22.33 o 
  -8   3   6       10.59        0.00     14.26 o 
  -7   3   6       11.11        0.89      7.90 o 
  -6   3   6        9.66       20.83      8.38 o 
  -5   3   6      285.06      295.44     10.37 o 
  -4   3   6       25.65       17.92      7.15 o 
  -3   3   6       77.13       82.02      7.56 o 
  -2   3   6      398.80      490.75      8.09 o 
  -1   3   6      545.51      706.67      6.63 o 
   0   3   6       61.19       63.04      3.25 o 
   1   3   6      161.60      194.53     10.60 o 
   2   3   6     1237.87     1258.36     10.59 o 
   4   3   6      246.28      192.44      6.90 o 
   5   3   6      984.13      973.34     10.39 o 
   6   3   6      275.38      366.36      6.10 o 
   7   3   6      187.78      196.63      5.96 o 
   8   3   6       14.42        6.83      8.13 o 
   9   3   6        8.84        0.43      4.74 o 
  10   3   6      354.29      330.72     12.75 o 
  12   3   6       10.00        2.79      8.53 o 
  -8   4   6        3.77       10.58     15.60 o 
  -7   4   6       77.83       76.18      9.81 o 
  -6   4   6      144.55      157.52     10.14 o 
  -5   4   6       16.53       12.63      8.18 o 
  -4   4   6       36.30       33.45      7.45 o 
  -3   4   6       20.71       19.72      6.52 o 
  -2   4   6       20.22       20.81      6.45 o 
  -1   4   6     1101.88     1182.28     15.17 o 
   0   4   6      570.34      664.70      9.04 o 
   1   4   6        7.15        3.99      3.92 o 
   2   4   6        0.11        6.24      5.65 o 
   3   4   6        7.05        0.69      2.33 o 
   4   4   6      219.22      228.26      7.51 o 
   5   4   6      121.55       94.77      6.72 o 
   6   4   6     1405.03     1409.54     12.02 o 
   7   4   6       59.46       48.88      5.48 o 
   8   4   6        8.32       10.62      5.38 o 
   9   4   6       41.29       48.87      8.24 o 
  10   4   6        0.04        0.00      7.41 o 
  11   4   6      142.29      185.16     12.69 o 
  12   4   6        0.79        0.00      9.66 o 
  -8   5   6        3.89        0.00     10.17 o 
  -7   5   6        2.70        6.14      9.73 o 
  -6   5   6       19.12       21.36      9.01 o 
  -5   5   6        0.71        4.43      7.85 o 
  -4   5   6       76.65       62.18      8.06 o 
  -3   5   6        0.90        0.21      1.64 o 
  -2   5   6     4619.88     4856.57     29.07 o 
  -1   5   6      135.56      143.74      5.21 o 
   0   5   6      505.32      483.82     10.48 o 
   1   5   6       39.68       42.41      4.81 o 
   2   5   6     1764.32     1708.78     12.07 o 
   3   5   6      142.37      138.63      6.70 o 
   4   5   6        3.46        0.65      1.58 o 
   5   5   6      119.14      103.04      7.30 o 
   6   5   6       34.99       32.99      4.90 o 
   7   5   6        5.25       22.11      5.44 o 
   8   5   6       54.75       60.99      6.40 o 
   9   5   6       65.14       61.67      7.02 o 
  10   5   6       18.98       24.31      9.64 o 
  11   5   6      202.69      185.31     13.17 o 
  12   5   6        0.30        9.24     16.20 o 
  -8   6   6        3.72        8.82     13.23 o 
  -7   6   6       14.39       29.89     17.05 o 
  -6   6   6      140.48      162.36     14.14 o 
  -5   6   6        0.09        0.00      6.65 o 
  -4   6   6        8.31       13.52      7.44 o 
  -3   6   6      146.15      158.87      7.70 o 
  -2   6   6      390.28      440.65     22.82 o 
  -1   6   6      526.46      584.45     14.35 o 
   0   6   6        1.53        6.99      5.08 o 
   1   6   6      118.31      128.18      5.02 o 
   2   6   6       82.99       91.09      7.19 o 
   3   6   6      145.62      154.70      7.49 o 
   4   6   6       86.17       74.38      7.07 o 
   5   6   6      983.86     1107.00     15.37 o 
   6   6   6      171.26      176.45      6.57 o 
   7   6   6       24.82       25.59      5.13 o 
   8   6   6       48.02       58.36      6.67 o 
   9   6   6       14.39        5.42      6.23 o 
  10   6   6       10.04       30.54      9.64 o 
  11   6   6       30.54       25.95     11.89 o 
  12   6   6       18.26       14.25     12.45 o 
  -7   7   6       68.56       78.66     17.58 o 
  -6   7   6       90.52      106.97     19.56 o 
  -5   7   6      153.72      139.63     13.68 o 
  -4   7   6       51.21       57.64     12.00 o 
  -3   7   6       18.85       16.69      5.98 o 
  -2   7   6        0.18        0.00      7.42 o 
  -1   7   6      284.28      259.44     12.34 o 
   0   7   6       20.49       28.04      4.08 o 
   1   7   6       30.79       21.02      3.60 o 
   2   7   6      150.98      146.62      7.74 o 
   3   7   6       10.78       18.31      7.05 o 
   4   7   6        2.72        0.00      2.71 o 
   5   7   6        0.16        3.56      7.58 o 
   6   7   6        1.06        0.00      1.38 o 
   7   7   6        3.64        8.22      5.72 o 
   8   7   6       12.94       11.95      7.37 o 
   9   7   6        0.24        6.46      6.98 o 
  10   7   6      119.44      133.38     11.31 o 
  11   7   6        4.14        0.01      9.71 o 
  12   7   6        2.66        0.00     14.86 o 
  -7   8   6       10.75        7.52     18.56 o 
  -6   8   6       97.57      102.17     14.20 o 
  -5   8   6        3.25        2.76     19.55 o 
  -4   8   6        1.75        0.30      6.81 o 
  -3   8   6        0.40        3.05     11.52 o 
  -2   8   6       33.94       25.61     10.98 o 
  -1   8   6      121.16      118.45     11.01 o 
   0   8   6       52.71       49.43      7.42 o 
   1   8   6       20.64       17.09      2.71 o 
   2   8   6        2.93        2.03      6.04 o 
   3   8   6       10.41        3.51      5.83 o 
   4   8   6       14.68       13.69      7.30 o 
   5   8   6       84.78      102.17      8.64 o 
   6   8   6       25.40       24.72      6.32 o 
   7   8   6        1.77        9.54      6.29 o 
   8   8   6        1.29        0.00      2.49 o 
   9   8   6       66.08       72.68      7.83 o 
  10   8   6        0.15        0.00      2.07 o 
  11   8   6       31.85       48.16     12.34 o 
  -6   9   6        1.55        1.54     12.52 o 
  -5   9   6        2.52        7.24     11.84 o 
  -4   9   6       14.15       10.86     12.52 o 
  -3   9   6        0.78        0.00      7.08 o 
  -2   9   6      584.04      620.12     16.49 o 
  -1   9   6       82.00       90.15     11.37 o 
   0   9   6      309.47      357.38      9.74 o 
   1   9   6       90.59       80.51      6.78 o 
   2   9   6      270.05      293.56      7.80 o 
   3   9   6       38.06       41.43      8.98 o 
   4   9   6        3.37        7.42     16.78 o 
   5   9   6        4.90        2.40      8.20 o 
   6   9   6        2.95        3.36      7.82 o 
   7   9   6        1.74        0.81      2.42 o 
   8   9   6        3.41        8.91      8.43 o 
   9   9   6        1.35        0.76      7.06 o 
  10   9   6       25.58       24.17      8.37 o 
  11   9   6      192.38      162.87     23.70 o 
  -6  10   6        2.94       18.64     18.17 o 
  -5  10   6        0.18        1.61     18.95 o 
  -3  10   6        9.22        8.54     12.21 o 
  -2  10   6      185.35      212.49     10.97 o 
  -1  10   6      287.30      295.01     11.81 o 
   0  10   6        3.88        0.00      1.89 o 
   1  10   6       11.71       11.21      6.04 o 
   2  10   6        0.71        3.63      5.13 o 
   3  10   6        2.53        0.00      2.29 o 
   4  10   6       48.64       42.57      9.72 o 
   5  10   6       77.61       81.95      9.84 o 
   6  10   6       63.14       71.46      7.76 o 
   7  10   6        7.32        7.13      7.06 o 
   8  10   6       12.16       11.65      7.64 o 
   9  10   6       36.70       26.81      7.45 o 
  10  10   6        5.26        5.10      6.91 o 
  11  10   6       23.01       28.37     12.41 o 
  -5  11   6       57.70       56.88     14.70 o 
  -4  11   6        1.73        0.00      2.94 o 
  -3  11   6        0.11        3.45     23.02 o 
  -2  11   6        0.17       11.54     11.44 o 
  -1  11   6      139.74      131.89     10.82 o 
   0  11   6        0.88        3.26      6.42 o 
   1  11   6       22.26       17.55      6.69 o 
   2  11   6        1.44        2.26      7.39 o 
   3  11   6        1.42        0.00      4.16 o 
   4  11   6        3.25       11.20     13.20 o 
   5  11   6        8.07        0.00      8.19 o 
   6  11   6       18.50       21.57      8.38 o 
   7  11   6       26.76       27.43      7.44 o 
   8  11   6        0.77        1.81      6.72 o 
   9  11   6        0.00        0.00      1.05 o 
  10  11   6       26.27       25.60      8.86 o 
  -4  12   6        6.14       12.01     12.83 o 
  -3  12   6        9.07       10.24     12.36 o 
  -2  12   6       16.56       14.62     12.00 o 
  -1  12   6       64.75       77.85     10.72 o 
   0  12   6        4.64        5.85      6.18 o 
   1  12   6        0.67        0.00      4.39 o 
   2  12   6        4.50        8.04      7.53 o 
   3  12   6       21.76       19.88      6.88 o 
   4  12   6        4.07        3.87     11.04 o 
   5  12   6       46.13       38.30     11.15 o 
   6  12   6       63.72       60.66      9.30 o 
   7  12   6        8.73        4.30      8.42 o 
   8  12   6       13.57        6.65      4.05 o 
   9  12   6        5.73        3.37     10.43 o 
  10  12   6        0.04        0.97      4.03 o 
  -3  13   6        5.36        6.89     12.89 o 
  -2  13   6       93.10       77.40     18.59 o 
  -1  13   6       85.15       86.86     10.98 o 
   0  13   6       10.92       21.02      8.25 o 
   1  13   6       13.82       19.88     10.99 o 
   2  13   6       42.72       44.86      8.46 o 
   3  13   6       10.76        6.39      4.92 o 
   4  13   6       31.73       24.10      8.72 o 
   5  13   6        5.76        1.20      3.20 o 
   6  13   6        1.45        1.68     14.57 o 
   7  13   6       28.04       26.51      9.26 o 
   8  13   6        0.19        0.53      4.01 o 
   9  13   6        0.57        3.50     12.45 o 
  -2  14   6       33.75       34.55     12.88 o 
  -1  14   6       33.17       26.36     10.83 o 
   0  14   6        2.19        0.00     13.52 o 
   1  14   6        0.01       10.35     12.01 o 
   2  14   6        2.61        0.00     12.27 o 
   3  14   6        6.45        5.81     13.99 o 
   4  14   6        5.68        7.53     12.56 o 
   5  14   6        3.62       20.70     11.55 o 
   6  14   6       15.64       23.06      9.55 o 
   7  14   6        0.00        6.05      9.20 o 
   8  14   6        0.46        8.73     18.61 o 
   0  15   6        0.36        2.08     14.19 o 
   1  15   6        2.51        7.02     11.17 o 
   2  15   6        0.01        3.48     10.91 o 
   3  15   6        2.28       10.94     18.32 o 
   4  15   6        0.87        5.67     15.22 o 
   5  15   6        0.02        0.00     13.35 o 
   6  15   6        1.49        5.15      6.78 o 
   7  15   6       20.36       20.35     10.32 o 
   3  16   6        5.99        0.00      5.73 o 
   4  16   6        7.52       16.72     28.63 o 
  -1 -15   7       17.01       19.54     14.20 o 
   0 -15   7       16.26        9.36     13.39 o 
  -4 -14   7       14.77       17.80     12.09 o 
  -3 -14   7        3.50        7.63     13.30 o 
  -2 -14   7       14.74       17.28     15.31 o 
  -1 -14   7        4.59        4.15     13.36 o 
   0 -14   7        1.07        0.00     10.48 o 
   1 -14   7       39.88       55.24     13.17 o 
   2 -14   7       44.41       55.61     11.32 o 
   3 -14   7        0.53        0.00      7.13 o 
  -5 -13   7        0.22        0.00     47.20 o 
  -4 -13   7        9.60        3.44      5.36 o 
  -3 -13   7        1.88        5.32     10.23 o 
  -2 -13   7        0.50        0.44      5.70 o 
  -1 -13   7       25.82       30.46     10.68 o 
   0 -13   7       10.53        8.78      9.68 o 
   1 -13   7       13.63        7.87     10.20 o 
   2 -13   7       22.22       18.66      8.34 o 
   3 -13   7       24.60       18.27      8.26 o 
   4 -13   7       20.53       21.18     13.45 o 
   5 -13   7       15.36        6.76     14.33 o 
  -6 -12   7       11.16       11.87     12.36 o 
  -5 -12   7       54.77       53.30     11.95 o 
  -4 -12   7       16.34       15.15     10.23 o 
  -3 -12   7        5.90        4.94     14.14 o 
  -2 -12   7       32.09       16.31      6.74 o 
  -1 -12   7        0.05       12.24     10.35 o 
   0 -12   7        0.64        0.00      5.82 o 
   1 -12   7       15.90       14.69      8.33 o 
   2 -12   7        5.10        1.09      4.08 o 
   3 -12   7       46.87       36.37      7.75 o 
   4 -12   7        0.42        5.79      9.45 o 
   5 -12   7        2.79        0.00     18.09 o 
   6 -12   7        4.59        0.00     10.65 o 
  -7 -11   7       14.55       17.38     10.82 o 
  -6 -11   7        4.41        6.07      6.98 o 
  -5 -11   7        5.08        9.73     10.51 o 
  -4 -11   7       27.02       29.72      8.76 o 
  -3 -11   7       17.11       15.65     10.08 o 
  -2 -11   7        4.42        1.20      5.38 o 
  -1 -11   7      162.62      171.84      8.90 o 
   0 -11   7        0.07        1.40      7.40 o 
   1 -11   7      256.08      269.44      8.41 o 
   2 -11   7      151.61      147.33      7.61 o 
   3 -11   7        9.95        5.49      6.73 o 
   4 -11   7        5.63        0.00      2.81 o 
   5 -11   7       10.49        9.34     17.48 o 
   6 -11   7       28.33       27.39     13.52 o 
   7 -11   7       26.87       42.98     14.79 o 
  -7 -10   7        5.70       15.83     16.97 o 
  -6 -10   7        3.52       17.69     12.11 o 
  -5 -10   7       11.92       10.64      7.63 o 
  -4 -10   7        0.78        5.03      8.05 o 
  -3 -10   7        3.18        4.98      5.57 o 
  -2 -10   7      108.15      109.26      7.20 o 
  -1 -10   7        3.78        0.81      3.62 o 
   0 -10   7       52.21       56.59      6.46 o 
   1 -10   7       69.70       68.71      5.36 o 
   2 -10   7      175.58      185.28      7.51 o 
   3 -10   7        3.14        0.00      3.58 o 
   4 -10   7        0.59        6.70      6.43 o 
   5 -10   7       29.28       21.76     12.08 o 
   6 -10   7        0.12        0.00     12.62 o 
   7 -10   7        7.71        0.00     11.94 o 
   8 -10   7       24.05       26.50     14.77 o 
  -8  -9   7        2.64        0.66      6.07 o 
  -7  -9   7        7.25       10.30     13.00 o 
  -6  -9   7        1.12       14.67     17.11 o 
  -5  -9   7        1.77        1.21      8.70 o 
  -4  -9   7       99.30       94.27      9.13 o 
  -3  -9   7        3.62        5.78      7.32 o 
  -2  -9   7        7.37        0.61      3.94 o 
  -1  -9   7        1.39        0.00      2.51 o 
   0  -9   7      315.16      294.32      6.25 o 
   1  -9   7       66.80       71.17      5.02 o 
   2  -9   7      168.09      151.44      7.42 o 
   3  -9   7       46.15       40.90      6.59 o 
   4  -9   7       46.09       39.28      7.59 o 
   5  -9   7       21.40       23.20      7.83 o 
   6  -9   7        2.82       10.34     12.54 o 
   7  -9   7        0.00        8.20     12.91 o 
   8  -9   7        4.68        0.00     12.77 o 
  -8  -8   7        4.89        5.83     15.67 o 
  -7  -8   7        1.38        0.00      2.46 o 
  -6  -8   7        1.66        0.46      6.41 o 
  -5  -8   7       79.25       86.34     10.17 o 
  -4  -8   7       31.45       13.49      7.01 o 
  -3  -8   7        7.25        3.19      2.62 o 
  -2  -8   7       50.07       40.56      6.65 o 
  -1  -8   7        0.00        1.10      2.75 o 
   0  -8   7        8.80        3.28      3.27 o 
   1  -8   7        5.00        5.21      3.90 o 
   2  -8   7       14.20       13.89      4.07 o 
   3  -8   7       33.39       25.90      5.98 o 
   4  -8   7       11.78       15.73      6.71 o 
   5  -8   7       92.11      101.18     12.57 o 
   6  -8   7       36.34       45.60     16.27 o 
   7  -8   7        5.95        8.36     12.33 o 
   8  -8   7       13.46       15.90     13.70 o 
   9  -8   7        5.15       11.16     14.95 o 
  -9  -7   7        1.61        7.50     15.56 o 
  -8  -7   7       27.76       38.94     14.53 o 
  -7  -7   7       80.53       62.90     14.43 o 
  -6  -7   7       11.19        7.29     16.46 o 
  -5  -7   7       67.32       72.60     12.03 o 
  -4  -7   7        1.25        0.00      1.07 o 
  -3  -7   7       29.15       36.41      5.87 o 
  -2  -7   7       81.47       81.17      5.58 o 
  -1  -7   7      113.58       90.92      4.27 o 
   0  -7   7        8.42       13.54      4.47 o 
   1  -7   7      556.67      626.47      9.07 o 
   2  -7   7      742.86      815.29      5.94 o 
   3  -7   7       23.76       15.68      3.55 o 
   4  -7   7        0.27        1.90      4.06 o 
   5  -7   7        8.13        0.00      4.38 o 
   6  -7   7       12.00       13.80     12.30 o 
   7  -7   7        5.33       13.05     17.34 o 
   8  -7   7        0.21        0.00     12.97 o 
   9  -7   7       10.98        0.62      8.90 o 
  10  -7   7        1.80        2.92      8.77 o 
  -9  -6   7        7.61        2.75     14.45 o 
  -8  -6   7        6.61       22.53     15.10 o 
  -7  -6   7       45.55       53.59     14.25 o 
  -6  -6   7        6.00        0.00      7.22 o 
  -5  -6   7       10.93       17.51      7.89 o 
  -4  -6   7       22.69       25.70      7.96 o 
  -3  -6   7        3.33        3.39      5.35 o 
  -2  -6   7       38.90       38.86      5.56 o 
  -1  -6   7       53.08       50.04      4.55 o 
   0  -6   7      954.15     1015.86      8.43 o 
   1  -6   7       47.83       44.09      4.66 o 
   2  -6   7     1354.27     1327.28     10.29 o 
   3  -6   7        4.38        2.51      3.90 o 
   4  -6   7      366.16      375.92      5.97 o 
   5  -6   7        0.98        2.19      3.92 o 
   6  -6   7        2.37        0.00      7.24 o 
   7  -6   7       36.50       56.71     12.70 o 
   8  -6   7      145.11      127.45     14.52 o 
   9  -6   7       12.75       19.84     20.44 o 
  -8  -5   7       32.81       44.21     22.33 o 
  -7  -5   7       56.06       53.88     14.26 o 
  -6  -5   7       23.68        5.06     15.52 o 
  -5  -5   7        2.74        6.98     11.02 o 
  -4  -5   7      133.96      114.44      8.96 o 
  -3  -5   7       15.64       11.86      6.39 o 
  -2  -5   7        6.10       16.39      4.99 o 
  -1  -5   7       10.11        3.76      3.21 o 
   0  -5   7     1709.21     1631.68      8.52 o 
   1  -5   7        0.24        1.00      1.44 o 
   2  -5   7      542.83      559.11      6.92 o 
   3  -5   7       39.74       40.38      4.08 o 
   4  -5   7       46.61       55.21      4.26 o 
   5  -5   7      228.64      187.91      5.84 o 
   6  -5   7      111.59      120.49      9.30 o 
   7  -5   7        1.58        9.83     16.63 o 
   8  -5   7        4.56        0.24      8.40 o 
   9  -5   7      121.95      140.98     21.25 o 
  10  -5   7       15.66       32.47     22.12 o 
  -9  -4   7        2.05       10.06     14.96 o 
  -8  -4   7       54.29       61.61     16.22 o 
  -7  -4   7        0.17        0.00      4.68 o 
  -6  -4   7        0.55        6.80      9.68 o 
  -5  -4   7        6.46        8.05      9.14 o 
  -4  -4   7       92.64       85.87      5.46 o 
  -3  -4   7      108.79      105.54      7.24 o 
  -2  -4   7      250.75      256.45      9.15 o 
  -1  -4   7      224.09      196.62      5.30 o 
   0  -4   7       80.90       71.70      4.34 o 
   1  -4   7      504.36      461.38      6.62 o 
   2  -4   7      177.15      183.68      5.54 o 
   3  -4   7     1113.98     1138.17     11.69 o 
   4  -4   7       18.95       17.42      3.82 o 
   5  -4   7      356.74      349.20      9.04 o 
   6  -4   7       27.65       21.31      9.55 o 
   7  -4   7       18.22       21.58     15.42 o 
   9  -4   7        5.49        5.10     11.78 o 
  10  -4   7        7.28        5.23     18.12 o 
  11  -4   7        0.31        7.35     22.90 o 
  -9  -3   7        0.00        0.83     17.88 o 
  -8  -3   7        9.16        1.52     18.54 o 
  -7  -3   7      116.28      115.94     15.40 o 
  -6  -3   7       12.69       16.29     10.72 o 
  -5  -3   7        3.14        3.01      5.14 o 
  -4  -3   7       19.92       14.55      5.31 o 
  -3  -3   7      623.09      621.67     10.06 o 
  -2  -3   7        0.04        0.46      4.41 o 
  -1  -3   7      693.47      782.72      7.39 o 
   0  -3   7      208.20      222.58      5.70 o 
   1  -3   7     3248.90     3652.84     26.32 o 
   2  -3   7     1437.40     1566.91     20.46 o 
   3  -3   7        0.53        1.71      6.69 o 
   4  -3   7       47.25       46.71      3.77 o 
   5  -3   7      444.45      491.50     12.34 o 
   6  -3   7      132.59      137.90     11.41 o 
   7  -3   7      269.82      254.11     13.81 o 
   8  -3   7       85.31       91.04     13.65 o 
   9  -3   7        0.91        0.00      7.61 o 
  10  -3   7        1.26        0.00      9.36 o 
  11  -3   7        1.20        4.78     14.88 o 
  -9  -2   7       33.78       54.94     15.92 o 
  -8  -2   7        0.64        0.12      3.35 o 
  -7  -2   7        7.39        9.97      9.52 o 
  -6  -2   7        0.61        0.06      4.65 o 
  -5  -2   7      170.15      161.05      8.01 o 
  -4  -2   7        0.03        3.31      6.63 o 
  -3  -2   7       11.65        8.72      8.17 o 
  -2  -2   7       86.85       68.98      6.30 o 
  -1  -2   7      165.73      156.97      5.38 o 
   0  -2   7       56.21       43.20      4.60 o 
   1  -2   7        3.13       11.71      4.59 o 
   2  -2   7     4374.90     4643.85     21.04 o 
   3  -2   7        1.93        0.00      2.76 o 
   4  -2   7        1.41       14.86      8.34 o 
   5  -2   7      191.77      194.66     18.95 o 
   6  -2   7       23.44       19.96      3.70 o 
   7  -2   7        4.88       14.71     15.27 o 
   8  -2   7      187.17      178.41     11.63 o 
   9  -2   7       40.61       41.86     13.05 o 
  11  -2   7        2.76        0.00     33.01 o 
  -9  -1   7        0.05        0.00     12.07 o 
  -8  -1   7        2.87        0.00     23.41 o 
  -7  -1   7       60.96       64.89      9.00 o 
  -6  -1   7      116.86      134.88      8.96 o 
  -5  -1   7        0.00        0.00      4.49 o 
  -4  -1   7       34.45       31.41      8.29 o 
  -3  -1   7       14.16        7.92      6.61 o 
  -2  -1   7        0.90        7.84      5.65 o 
  -1  -1   7       45.94       61.71      5.01 o 
   0  -1   7     2241.15     2460.42     10.98 o 
   1  -1   7      695.97      723.32      8.81 o 
   2  -1   7     6023.66     6669.59     38.58 o 
   3  -1   7     1248.85     1451.40     14.49 o 
   4  -1   7       49.49       41.83      4.34 o 
   5  -1   7      280.79      306.07      6.10 o 
   6  -1   7      287.42      293.86      8.80 o 
   7  -1   7        2.36        0.00      5.55 o 
   8  -1   7       28.73       21.81      9.96 o 
   9  -1   7      189.14      140.51     12.25 o 
  10  -1   7        0.01        0.05      2.05 o 
  11  -1   7       10.33        7.04     14.58 o 
  12  -1   7        3.14       21.80     15.79 o 
  -9   0   7        3.31       10.25     15.11 o 
  -8   0   7        2.71       14.43     10.29 o 
  -6   0   7        1.34        6.01      8.20 o 
  -5   0   7       65.01       55.23      8.16 o 
  -4   0   7      134.67      140.26     10.67 o 
  -3   0   7        0.18        6.72      8.11 o 
  -2   0   7        3.43        1.62      1.28 o 
  -1   0   7       61.59       64.77      4.90 o 
   0   0   7      124.80      125.01      4.73 o 
   1   0   7      292.18      252.84      6.78 o 
   2   0   7      100.45      111.30      7.51 o 
   3   0   7     2423.58     2485.42     16.86 o 
   4   0   7      195.47      188.42      6.28 o 
   5   0   7      910.33      916.15      9.34 o 
   6   0   7      177.45      148.04      7.88 o 
   7   0   7      148.41      155.93      8.04 o 
   8   0   7       67.79       68.62      7.27 o 
   9   0   7       88.62       83.14     11.22 o 
  10   0   7      131.29      143.54     15.68 o 
  11   0   7        0.06        0.00     21.81 o 
  12   0   7        2.90       11.87     16.07 o 
  -9   1   7        3.90        0.00     26.94 o 
  -8   1   7       44.56       34.76      9.39 o 
  -7   1   7      137.75      131.20     10.03 o 
  -6   1   7       15.61       20.13      8.50 o 
  -5   1   7        1.38        0.95      4.21 o 
  -4   1   7        1.77        1.65      5.85 o 
  -3   1   7       39.56       49.67      7.91 o 
  -2   1   7       34.28       27.85      5.41 o 
  -1   1   7     3910.82     4411.86     24.54 o 
   0   1   7      122.70      111.64      4.57 o 
   1   1   7     1883.31     2053.39     12.30 o 
   2   1   7     2736.55     2912.79     40.23 o 
   3   1   7     2646.10     2778.60     48.35 o 
   4   1   7      159.36      129.34      5.89 o 
   5   1   7      274.06      302.57      7.21 o 
   6   1   7      470.07      429.13      8.62 o 
   7   1   7       18.21        9.91      5.89 o 
   8   1   7       14.70       12.05      7.29 o 
   9   1   7       29.24       15.79     11.20 o 
  10   1   7       42.88       23.73     12.46 o 
  11   1   7        1.42        2.39     12.94 o 
  12   1   7       12.08       33.34     24.39 o 
  -9   2   7       14.08       18.10     10.81 o 
  -8   2   7        0.40        0.00      6.65 o 
  -7   2   7        3.30        0.00      1.69 o 
  -6   2   7       19.86       28.64      8.76 o 
  -5   2   7      185.26      187.61     10.34 o 
  -4   2   7      104.98       95.35     10.26 o 
  -3   2   7       39.16       44.22      7.63 o 
  -2   2   7       26.37       25.19      5.33 o 
  -1   2   7        1.19        0.00      0.57 o 
   0   2   7      386.32      375.45      5.32 o 
   1   2   7     1360.08     1282.97     10.08 o 
   2   2   7     2196.70     2413.08     24.24 o 
   3   2   7       34.70       24.90      6.18 o 
   4   2   7        5.00       12.19      5.68 o 
   5   2   7      107.10       86.91      3.63 o 
   7   2   7       65.75       70.14      7.52 o 
   8   2   7      102.72       75.54      8.36 o 
   9   2   7       99.43      107.16      9.22 o 
  10   2   7       53.05       37.75     15.00 o 
  11   2   7       35.46       54.03     14.94 o 
  12   2   7        0.12       15.79     16.29 o 
  -8   3   7        8.25        0.11      3.77 o 
  -7   3   7       29.94       33.82      9.36 o 
  -6   3   7        4.33       10.46      8.66 o 
  -5   3   7       22.20        8.44      6.35 o 
  -4   3   7       30.95       30.42      8.37 o 
  -3   3   7       71.30       60.71      7.73 o 
  -2   3   7       90.16       76.43      6.25 o 
  -1   3   7      123.36      106.03      5.05 o 
   0   3   7      970.69     1086.27      7.52 o 
   1   3   7      708.68      721.77     12.44 o 
   2   3   7     3175.73     3335.64     18.71 o 
   3   3   7      478.63      435.38     10.80 o 
   4   3   7      337.57      236.93     10.94 o 
   5   3   7     1261.56     1160.46     11.41 o 
   6   3   7       81.68       94.03      4.34 o 
   7   3   7      153.07      166.59      5.10 o 
   8   3   7      168.21      165.56     11.22 o 
   9   3   7      324.71      335.95     22.31 o 
  10   3   7        1.93        5.00     13.61 o 
  11   3   7       32.99       27.89     14.21 o 
  12   3   7        2.36        9.83     15.02 o 
  -8   4   7        0.58        4.48     10.28 o 
  -7   4   7        1.14        0.97    272.29 o 
  -6   4   7        4.64        5.62      8.96 o 
  -5   4   7       11.63       16.01      8.78 o 
  -4   4   7        0.10        0.00      7.30 o 
  -3   4   7       34.35       32.02      7.49 o 
  -2   4   7       12.72        5.44      6.30 o 
  -1   4   7       72.73       81.21      5.59 o 
   0   4   7      299.21      300.41      5.54 o 
   1   4   7      576.93      518.31      8.13 o 
   2   4   7      151.34      140.60      7.17 o 
   3   4   7      256.19      358.28      8.11 o 
   4   4   7      143.79      122.53      6.81 o 
   5   4   7      872.86      988.19     11.20 o 
   6   4   7      266.88      216.08      5.84 o 
   7   4   7       83.29       71.19      5.00 o 
   8   4   7       22.27       23.84      5.68 o 
   9   4   7        3.16        0.95      5.28 o 
  10   4   7       80.86       65.77      9.08 o 
  11   4   7        1.66        0.00     10.86 o 
  12   4   7        1.10        0.00     15.03 o 
  -8   5   7        4.80        5.57     13.26 o 
  -7   5   7       62.29       70.23     10.24 o 
  -6   5   7       53.90       58.51      9.51 o 
  -4   5   7        0.53        6.77     11.17 o 
  -3   5   7       67.92       70.75      7.79 o 
  -2   5   7        0.25        0.00      4.62 o 
  -1   5   7      705.86      824.64      9.80 o 
   0   5   7       33.05       17.67      5.71 o 
   1   5   7      111.52      108.62      5.58 o 
   2   5   7      162.75      158.83      7.51 o 
   3   5   7       65.38       97.02      9.04 o 
   4   5   7      383.00      401.84      8.75 o 
   5   5   7        6.65       24.75      6.77 o 
   6   5   7        3.58        1.29      2.34 o 
   7   5   7       13.18       14.41      4.99 o 
   9   5   7       23.49       17.06      9.74 o 
  10   5   7       34.04       44.86      9.99 o 
  11   5   7        0.00        0.00     16.99 o 
  12   5   7        0.27       11.66     23.73 o 
  -7   6   7       15.00        9.88     12.74 o 
  -6   6   7       19.23       28.90     12.16 o 
  -5   6   7       65.12       54.52      8.85 o 
  -4   6   7        7.94        4.75      5.25 o 
  -3   6   7       16.15       16.48      7.12 o 
  -2   6   7        4.70       10.66      6.23 o 
  -1   6   7       24.61       24.38     10.21 o 
   0   6   7      175.06      166.69      6.86 o 
   1   6   7      258.44      221.63      6.22 o 
   2   6   7      929.35      971.40     11.40 o 
   3   6   7      152.03      146.64      7.87 o 
   4   6   7       27.43       16.45      7.81 o 
   5   6   7      259.47      272.26      9.35 o 
   6   6   7        3.12        1.27      2.55 o 
   7   6   7      178.42      222.00      7.12 o 
   8   6   7       60.94       72.57      6.19 o 
   9   6   7        0.02        1.22      7.31 o 
  10   6   7        9.69        8.59      9.88 o 
  11   6   7        0.27        8.68     12.11 o 
  12   6   7        4.21        5.40     16.84 o 
  -7   7   7        0.11        6.03    172.13 o 
  -6   7   7        0.48       11.17     12.01 o 
  -5   7   7        9.13       10.06     12.15 o 
  -4   7   7        7.91        0.00      5.25 o 
  -3   7   7        4.66       13.13     11.96 o 
  -2   7   7       46.78       40.64      6.25 o 
  -1   7   7        9.75       16.94     10.51 o 
   0   7   7      492.90      495.58     12.23 o 
   1   7   7      209.09      198.77      5.62 o 
   2   7   7      105.18      109.85      7.77 o 
   3   7   7        0.28        0.00      1.69 o 
   4   7   7      248.03      276.52      9.09 o 
   5   7   7       28.68       34.39      7.37 o 
   6   7   7       21.83        8.80      6.20 o 
   7   7   7       46.23       53.55      6.25 o 
   8   7   7        6.32       15.93      7.32 o 
   9   7   7       33.10       15.00      5.29 o 
  10   7   7        5.93        0.69      2.60 o 
  11   7   7       24.31        2.94      9.83 o 
  12   7   7        0.02        3.71     10.83 o 
  -6   8   7       15.86       12.38     12.95 o 
  -5   8   7       33.88       37.84     13.20 o 
  -4   8   7        8.22       18.25     12.15 o 
  -3   8   7        4.06        7.21     11.12 o 
  -2   8   7       16.19       17.18     11.41 o 
  -1   8   7        3.85        9.62     11.10 o 
   0   8   7        3.30        0.79      1.80 o 
   1   8   7      143.71      138.01      4.78 o 
   2   8   7        0.95        0.93      2.04 o 
   3   8   7      162.88      163.36      8.32 o 
   4   8   7       13.17        4.48      4.75 o 
   5   8   7      123.49      110.28      8.73 o 
   6   8   7       28.57       28.24      8.27 o 
   7   8   7      131.55      111.20      7.40 o 
   8   8   7       70.52       69.54      8.25 o 
   9   8   7        8.24        7.82      6.20 o 
  10   8   7       12.79        0.00      7.31 o 
  11   8   7        1.46        1.00      3.12 o 
  -6   9   7       19.31       16.86     14.13 o 
  -4   9   7       23.97       25.51     12.61 o 
  -3   9   7       36.91       38.47      9.99 o 
  -2   9   7      113.97      106.06     12.94 o 
  -1   9   7      589.58      591.93     20.88 o 
   0   9   7       50.55       47.48     10.01 o 
   1   9   7       35.41       23.28      6.62 o 
   2   9   7       48.30       50.39      6.78 o 
   3   9   7       72.39       67.93      8.60 o 
   4   9   7      123.86      157.05     10.93 o 
   5   9   7       12.88       10.37      8.29 o 
   6   9   7        9.81        0.00      6.89 o 
   7   9   7        1.04        6.35      7.29 o 
   8   9   7       77.06       77.56      7.46 o 
   9   9   7        9.73        5.92      6.85 o 
  11   9   7        5.22        0.87      7.71 o 
  -5  10   7       27.53       39.06     14.09 o 
  -4  10   7        2.48        0.39     10.01 o 
  -3  10   7       15.94       17.83     11.74 o 
  -2  10   7       23.97       26.45      9.84 o 
  -1  10   7       53.42       51.58     11.91 o 
   0  10   7        5.41        2.82      6.13 o 
   1  10   7        4.26        4.51     11.54 o 
   2  10   7        2.28        0.25      4.89 o 
   3  10   7       21.08       25.99      8.63 o 
   4  10   7        7.81        3.25      7.55 o 
   5  10   7       27.26       22.90     10.13 o 
   6  10   7       27.91       25.81      9.08 o 
   7  10   7        0.46        1.68      7.69 o 
   8  10   7        2.67        4.57      8.14 o 
   9  10   7        1.43        1.46     12.01 o 
  10  10   7        6.94       12.14      7.90 o 
  11  10   7        0.10        0.00      8.87 o 
  -4  11   7       12.46        4.08     12.43 o 
  -3  11   7        7.28        7.45     11.95 o 
  -2  11   7        0.00        3.38      7.55 o 
  -1  11   7        9.03        8.27     11.43 o 
   0  11   7       45.55       40.55      8.61 o 
   1  11   7       11.35        8.67      5.20 o 
   2  11   7      178.34      184.49      8.44 o 
   3  11   7        1.44        0.00      1.82 o 
   4  11   7        2.33        1.26      3.29 o 
   5  11   7       34.61       20.19     10.73 o 
   6  11   7       12.67       17.06     10.29 o 
   7  11   7       13.90       13.38      7.28 o 
   8  11   7        0.45        0.29      3.05 o 
   9  11   7        0.99        0.00      3.93 o 
  10  11   7        7.36       17.89      9.79 o 
  -4  12   7        0.21        0.00      7.57 o 
  -3  12   7        1.67        1.65      8.42 o 
  -2  12   7        6.31       11.54     12.20 o 
  -1  12   7        0.07        0.00      8.53 o 
   0  12   7        0.75        8.68      9.91 o 
   1  12   7       20.67       17.17      7.43 o 
   2  12   7       11.11        9.55      7.08 o 
   3  12   7        9.45        2.90      6.41 o 
   4  12   7        0.05        6.77     10.78 o 
   5  12   7       77.01       80.84     11.00 o 
   6  12   7       44.51       39.51     11.55 o 
   7  12   7        6.27        0.90      2.45 o 
   8  12   7       29.81       31.38      8.23 o 
   9  12   7        0.03        6.11     15.93 o 
  10  12   7       14.54       13.28      9.50 o 
  -2  13   7       20.67       20.91     12.44 o 
  -1  13   7       71.74       53.01     12.90 o 
   0  13   7       20.77        1.97      9.51 o 
   1  13   7       42.66       55.88     10.77 o 
   2  13   7       21.78       15.10      7.69 o 
   3  13   7       57.70       53.18      7.90 o 
   4  13   7       15.84       22.87      9.62 o 
   5  13   7        5.17        5.74     17.15 o 
   6  13   7        4.15        0.00      7.19 o 
   7  13   7        2.79        8.32      8.81 o 
   8  13   7       19.44       16.59      9.23 o 
   9  13   7        4.39        7.84     11.76 o 
  -1  14   7       37.44       27.46     13.09 o 
   0  14   7        9.29        5.52     10.69 o 
   1  14   7        2.03        7.24      8.86 o 
   2  14   7        0.17        7.69     13.71 o 
   3  14   7        1.09        4.78     15.38 o 
   4  14   7        5.20        0.69      7.62 o 
   5  14   7       10.77       16.00      9.92 o 
   6  14   7        1.06        0.00      5.23 o 
   7  14   7        4.18        5.17      7.23 o 
   8  14   7        0.26        1.72      3.82 o 
   1  15   7        3.21        3.65      7.22 o 
   2  15   7       20.29       12.64     14.00 o 
   3  15   7        0.26        0.67     13.71 o 
   4  15   7        0.47        1.36     14.31 o 
   5  15   7        3.94        0.00     15.62 o 
   6  15   7        0.16        4.29      8.80 o 
  -3 -14   8        7.48        3.30      9.95 o 
   0 -14   8       17.12       18.91     13.38 o 
   1 -14   8        8.13        4.34     13.21 o 
   2 -14   8       38.48       49.35     11.54 o 
  -4 -13   8        1.11       14.62     11.94 o 
  -3 -13   8        0.19        0.00      1.92 o 
  -2 -13   8        0.31        3.61      8.82 o 
  -1 -13   8        7.93        3.00      9.06 o 
   0 -13   8       31.56       21.97     10.22 o 
   1 -13   8       31.77       24.56      9.35 o 
   2 -13   8       15.88       12.21      9.80 o 
   3 -13   8       21.57       16.06      8.65 o 
   4 -13   8        2.53        0.00      4.13 o 
  -5 -12   8      141.03      143.76     13.81 o 
  -4 -12   8        5.37        0.93      4.26 o 
  -3 -12   8       52.57       37.57     10.84 o 
  -2 -12   8       15.70       22.61      8.82 o 
  -1 -12   8        5.40        2.11      5.63 o 
   0 -12   8       25.87       18.91      9.98 o 
   1 -12   8        0.84        0.00      5.55 o 
   2 -12   8       35.92       29.19      7.33 o 
   3 -12   8       29.28       27.86      7.19 o 
   4 -12   8        7.84        0.05      4.00 o 
   5 -12   8        4.38        5.65     13.61 o 
   6 -12   8        1.96        0.00     16.72 o 
  -6 -11   8       42.54       60.17     11.06 o 
  -5 -11   8        2.55        2.34      9.00 o 
  -4 -11   8        0.06        3.54      7.98 o 
  -3 -11   8       63.29       60.43     10.02 o 
  -2 -11   8       16.40       26.34      8.81 o 
  -1 -11   8        2.10        0.96     14.58 o 
   0 -11   8       44.29       40.18      9.27 o 
   1 -11   8       63.22       64.03      8.58 o 
   2 -11   8       11.30       13.02      6.72 o 
   3 -11   8       52.22       57.10      7.86 o 
   4 -11   8        0.42        2.78      5.89 o 
   5 -11   8       36.78       38.97     10.84 o 
   6 -11   8        2.49        7.19     13.84 o 
   7 -11   8       88.11      101.98     16.22 o 
  -7 -10   8        0.08       32.84     41.51 o 
  -6 -10   8       67.34      101.53     12.60 o 
  -5 -10   8        4.32       11.78     15.64 o 
  -4 -10   8       66.99       75.14      9.65 o 
  -3 -10   8       22.02       26.80      7.74 o 
  -2 -10   8       41.29       36.99      7.06 o 
  -1 -10   8        4.27        0.00      7.15 o 
   0 -10   8       53.30       48.05      8.64 o 
   1 -10   8       55.80       48.47      6.58 o 
   2 -10   8      116.13      115.08      7.24 o 
   3 -10   8       57.11       49.13      7.32 o 
   4 -10   8        0.11        2.74      6.64 o 
   5 -10   8        4.76       14.41     12.34 o 
   6 -10   8       69.22      102.37     17.41 o 
   7 -10   8       15.08       13.73     13.58 o 
  -7  -9   8       21.96        7.33     13.16 o 
  -6  -9   8        7.40        5.10      7.94 o 
  -5  -9   8        0.16        2.78      3.81 o 
  -4  -9   8        0.81        3.12     12.79 o 
  -3  -9   8       19.08       16.86      7.52 o 
  -2  -9   8       18.99       22.14      6.95 o 
  -1  -9   8        9.98       10.14      6.31 o 
   0  -9   8      103.97      109.77      6.84 o 
   1  -9   8       21.46       19.31      6.19 o 
   2  -9   8      319.21      322.06      8.90 o 
   3  -9   8      129.09      123.21      7.59 o 
   4  -9   8      154.70      176.37      8.26 o 
   5  -9   8       19.31        9.96     19.88 o 
   6  -9   8      381.79      404.36     17.57 o 
   7  -9   8       37.13       48.97     14.21 o 
   8  -9   8        0.99        0.00      5.10 o 
  -8  -8   8        0.03       10.00     15.30 o 
  -7  -8   8       12.94       23.79     14.75 o 
  -6  -8   8        1.14        2.76     13.50 o 
  -5  -8   8      330.46      360.47     14.42 o 
  -4  -8   8       16.87       14.18      9.04 o 
  -3  -8   8      117.79      128.98      8.40 o 
  -2  -8   8        3.98        8.96      8.25 o 
  -1  -8   8       73.03       73.55      7.89 o 
   0  -8   8       61.97       49.89      6.15 o 
   1  -8   8        2.78        0.00      2.34 o 
   2  -8   8       37.54       23.66      6.51 o 
   4  -8   8      118.70      105.91      8.25 o 
   5  -8   8        1.27        0.00     13.59 o 
   6  -8   8       14.35       25.14     16.07 o 
   7  -8   8       26.83       22.62     18.96 o 
   8  -8   8       10.25        6.37     14.08 o 
   9  -8   8        3.63       11.11     22.44 o 
  -8  -7   8       12.66       23.84     14.68 o 
  -7  -7   8        0.66        1.20      8.50 o 
  -6  -7   8       65.16       78.63     12.25 o 
  -5  -7   8        0.36        0.00     11.01 o 
  -4  -7   8        0.52        0.00      5.81 o 
  -3  -7   8       53.16       52.97      6.64 o 
  -2  -7   8       84.31       78.70      6.19 o 
  -1  -7   8       18.46       15.06      4.33 o 
   0  -7   8      277.14      300.95      6.61 o 
   1  -7   8       92.73      106.62      6.01 o 
   2  -7   8      734.91      788.55      8.60 o 
   3  -7   8      406.88      463.64      6.67 o 
   4  -7   8        2.63        3.20      4.29 o 
   5  -7   8       58.53       49.07      7.16 o 
   6  -7   8       27.49       30.08     11.88 o 
   7  -7   8      345.66      366.17     19.36 o 
   8  -7   8       59.18       71.35     14.75 o 
   9  -7   8        4.29        5.33     19.91 o 
  -8  -6   8      105.74       89.33     15.91 o 
  -7  -6   8        4.42        5.35     13.38 o 
  -6  -6   8       48.53       29.91     12.51 o 
  -5  -6   8       27.88       19.58      9.09 o 
  -4  -6   8      134.83      141.11      9.96 o 
  -3  -6   8       15.71       21.74      7.04 o 
  -2  -6   8       12.32       12.04      5.62 o 
  -1  -6   8        3.05        1.82      3.00 o 
   0  -6   8       17.03        5.41      4.92 o 
   1  -6   8        0.91        0.00      2.27 o 
   2  -6   8      181.98      183.59      7.19 o 
   3  -6   8      236.05      238.37      5.86 o 
   4  -6   8      121.33      118.20      5.11 o 
   5  -6   8      121.48      115.27      5.29 o 
   6  -6   8       19.52       17.41      8.80 o 
   7  -6   8       44.01       31.64     13.35 o 
   8  -6   8        0.03        0.00     17.93 o 
   9  -6   8       85.16      103.86     15.69 o 
  10  -6   8       12.53       14.47     22.29 o 
  -8  -5   8       17.63       14.43     14.46 o 
  -7  -5   8       11.20       13.17     13.61 o 
  -6  -5   8        3.62        2.56      8.97 o 
  -5  -5   8       31.23       20.74      9.39 o 
  -4  -5   8        0.18        0.76     11.75 o 
  -3  -5   8       53.28       66.71      7.43 o 
  -2  -5   8      126.15      132.01      7.49 o 
  -1  -5   8      472.80      443.55      6.75 o 
   0  -5   8       32.22       26.34      4.35 o 
   1  -5   8      454.49      528.27      7.29 o 
   2  -5   8     1248.70     1431.45     11.26 o 
   3  -5   8      970.35     1081.78     15.11 o 
   4  -5   8       85.97       85.49      4.85 o 
   5  -5   8       37.57       32.32      4.75 o 
   6  -5   8      266.51      232.93     10.46 o 
   7  -5   8        1.52        3.07     10.70 o 
   8  -5   8        1.85        1.01     18.47 o 
   9  -5   8        5.21        7.78     19.97 o 
  10  -5   8       45.14       24.18     20.80 o 
  -8  -4   8        0.01        1.90     21.50 o 
  -7  -4   8       14.40       27.25     13.70 o 
  -6  -4   8        4.57       15.53     14.27 o 
  -5  -4   8      333.42      351.61     12.92 o 
  -4  -4   8        0.30        0.84      6.56 o 
  -3  -4   8      105.16       95.50      7.70 o 
  -2  -4   8       27.03       41.49      6.71 o 
  -1  -4   8      250.19      280.33      6.21 o 
   0  -4   8       11.19        2.42      4.19 o 
   1  -4   8       79.02       87.68      5.28 o 
   2  -4   8      751.23      825.67     11.16 o 
   3  -4   8       23.55       23.73      4.38 o 
   4  -4   8      138.68      167.26      8.09 o 
   5  -4   8      109.46       85.61      4.98 o 
   6  -4   8       92.34       79.66     11.20 o 
   7  -4   8       53.10       60.84     16.53 o 
   9  -4   8       20.42       14.75     18.61 o 
  11  -4   8        1.78        9.00     20.18 o 
  -9  -3   8        6.88        0.74      5.73 o 
  -8  -3   8        0.22        0.00     10.50 o 
  -7  -3   8        4.78        6.85     12.03 o 
  -6  -3   8      191.97      172.31     13.58 o 
  -5  -3   8        8.95       12.99      6.37 o 
  -4  -3   8      144.60      172.12     10.08 o 
  -3  -3   8        1.84        0.00      5.84 o 
  -2  -3   8        1.82        1.06      1.54 o 
  -1  -3   8      278.76      259.61      6.14 o 
   0  -3   8       73.59       86.79      5.10 o 
   1  -3   8      142.16      153.74      6.72 o 
   2  -3   8     1667.81     1836.24     42.72 o 
   3  -3   8      730.43      893.95     17.15 o 
   4  -3   8       71.76       65.84      6.21 o 
   5  -3   8        0.02        4.91     12.17 o 
   6  -3   8        8.08        0.00      7.57 o 
   7  -3   8      632.98      660.94     22.99 o 
   9  -3   8       15.70        6.14     19.99 o 
  10  -3   8       17.03       23.22     19.60 o 
  11  -3   8        7.17        3.27     22.25 o 
  -9  -2   8       11.98       13.93     16.70 o 
  -8  -2   8       63.58       88.70     15.49 o 
  -7  -2   8        0.40        7.81     17.73 o 
  -6  -2   8      155.42      138.72      8.75 o 
  -5  -2   8       42.98       29.70      7.35 o 
  -4  -2   8      189.23      195.32     10.73 o 
  -3  -2   8        1.69        1.30      5.63 o 
  -2  -2   8        0.80        2.40      2.50 o 
  -1  -2   8      213.97      242.15      5.42 o 
   0  -2   8        1.76        0.86      2.13 o 
   1  -2   8       63.98       56.16      6.08 o 
   2  -2   8      170.92      195.87      8.40 o 
   3  -2   8     6593.53     7113.91     70.21 o 
   4  -2   8        1.00        3.13      6.43 o 
   5  -2   8       89.89       94.22     10.05 o 
   6  -2   8        4.81        7.12      3.06 o 
   7  -2   8       26.54       22.73     15.67 o 
   9  -2   8      206.71      169.66     22.30 o 
  10  -2   8       25.38       36.11     20.51 o 
  11  -2   8        0.07        0.00      5.40 o 
  -8  -1   8        7.17       10.52     14.90 o 
  -7  -1   8        0.42        0.88      5.36 o 
  -6  -1   8       81.30       67.40      8.42 o 
  -5  -1   8       22.05       27.71      7.82 o 
  -4  -1   8        0.46        1.09      7.85 o 
  -3  -1   8      418.26      518.97     10.25 o 
  -2  -1   8       96.21       90.03      6.14 o 
   0  -1   8       54.20       54.62      4.74 o 
   1  -1   8      626.20      686.06      9.18 o 
   2  -1   8     1791.46     1909.05     19.73 o 
   3  -1   8      792.57      882.47     19.65 o 
   4  -1   8       85.34       74.94      9.50 o 
   5  -1   8       30.80       38.03      4.75 o 
   6  -1   8       89.27       82.69      5.30 o 
   7  -1   8       50.90       48.75      6.05 o 
   9  -1   8       31.79       23.24     13.42 o 
  10  -1   8       87.45      107.56     16.68 o 
  11  -1   8        0.03       19.08     21.79 o 
  -8   0   8        0.03        0.00     22.08 o 
  -7   0   8       57.38       58.30      9.36 o 
  -6   0   8        0.22        0.00      2.63 o 
  -5   0   8       23.82       13.32      7.84 o 
  -4   0   8       56.67       43.53     10.15 o 
  -3   0   8       16.98       16.75      7.19 o 
  -2   0   8        1.78        2.09      3.23 o 
  -1   0   8        0.14        0.00     12.17 o 
   0   0   8      144.66      154.31      5.24 o 
   1   0   8        0.07        0.00      4.49 o 
   2   0   8      725.27      820.91     11.65 o 
   3   0   8      155.90      179.96     11.60 o 
   4   0   8     2009.48     2584.69     22.15 o 
   5   0   8      120.61      131.62      6.38 o 
   6   0   8       11.50        0.73      5.41 o 
   7   0   8        7.32        2.51      2.94 o 
   8   0   8        0.23        0.00      9.35 o 
  10   0   8       16.46        2.92     10.82 o 
  11   0   8        6.47       10.51     14.66 o 
  12   0   8        0.80        0.00      4.80 o 
  -8   1   8        9.87        2.58      5.34 o 
  -7   1   8        2.08        0.00      2.54 o 
  -6   1   8      116.30       99.00      9.62 o 
  -5   1   8        4.23       15.27      8.25 o 
  -4   1   8       33.09       15.83     10.05 o 
  -3   1   8        1.36        1.35      8.43 o 
  -2   1   8      576.14      627.77      9.20 o 
  -1   1   8        4.85        5.67      5.60 o 
   0   1   8        2.40        0.00      1.24 o 
   1   1   8      197.63      227.51      9.59 o 
   2   1   8     7136.72     7803.32     62.43 o 
   3   1   8      942.22     1051.35     16.66 o 
   4   1   8      654.98      673.10     18.05 o 
   5   1   8       19.62       25.28      5.18 o 
   6   1   8      105.67       80.63      5.75 o 
   7   1   8      333.91      270.54      8.94 o 
   8   1   8        3.79        0.00      4.99 o 
   9   1   8       87.75       76.84     12.22 o 
  10   1   8        3.92        9.68     14.73 o 
  11   1   8       35.15       25.50     14.43 o 
  12   1   8        1.06        2.28     12.09 o 
  -8   2   8        1.85        0.00      9.21 o 
  -7   2   8        5.27        0.00     13.87 o 
  -6   2   8       34.03       40.42      9.28 o 
  -5   2   8       16.46       14.11      8.48 o 
  -4   2   8       47.17       58.93     10.61 o 
  -3   2   8       59.46       52.00      8.09 o 
  -2   2   8      106.36       87.60      6.20 o 
  -1   2   8       11.68       12.81      4.91 o 
   0   2   8       73.37       67.93      4.33 o 
   1   2   8       41.83       43.24      5.65 o 
   2   2   8      428.59      487.71     10.30 o 
   3   2   8     7587.96     8276.10     51.99 o 
   4   2   8      217.85      200.33      6.77 o 
   5   2   8       97.02       66.07      6.03 o 
   6   2   8       17.31       18.70      2.71 o 
   7   2   8      164.64      153.73      6.90 o 
   8   2   8        5.60        4.78      7.06 o 
   9   2   8       79.59       66.74      9.14 o 
  10   2   8       33.24       31.97     11.90 o 
  11   2   8        1.05        1.94     18.54 o 
  12   2   8        7.95        4.17     17.03 o 
  -8   3   8       21.45       19.64     11.68 o 
  -7   3   8        2.50        7.75      9.62 o 
  -6   3   8      113.44      103.97     10.04 o 
  -5   3   8        2.66        3.02      5.78 o 
  -3   3   8      111.57       83.12      8.66 o 
  -2   3   8      107.28      128.32      7.10 o 
  -1   3   8      380.26      430.09      6.78 o 
   0   3   8        1.70        3.37      4.34 o 
   1   3   8     2258.86     2245.85     21.35 o 
   2   3   8      305.15      313.26     13.22 o 
   3   3   8     2293.94     2655.15     14.51 o 
   4   3   8      142.24      110.48      6.88 o 
   5   3   8        6.57       14.42      6.01 o 
   6   3   8       47.33       39.30      3.98 o 
   7   3   8       99.17       93.72      5.79 o 
   8   3   8        3.57        0.00      3.75 o 
   9   3   8       15.53       22.67      6.67 o 
  10   3   8       98.23       59.84     12.30 o 
  11   3   8        1.06        0.00      9.49 o 
  12   3   8        1.78        2.40     36.66 o 
  -8   4   8        0.37        4.83     11.70 o 
  -7   4   8        0.57        1.23      9.55 o 
  -6   4   8        0.33        1.66     10.84 o 
  -5   4   8       19.05       10.98      8.41 o 
  -4   4   8       35.00       35.12     10.22 o 
  -3   4   8       14.13       13.94      7.67 o 
  -2   4   8        0.01        1.25      8.03 o 
  -1   4   8        0.13        5.13      5.29 o 
   0   4   8        0.27        0.00      2.76 o 
   1   4   8      201.90      171.39      5.73 o 
   2   4   8       37.89       42.67      7.28 o 
   3   4   8      488.65      484.48      8.49 o 
   4   4   8     1091.01     1051.06     11.62 o 
   5   4   8        7.96        0.57      3.02 o 
   6   4   8      143.96      159.46      5.50 o 
   7   4   8      269.01      251.15      6.24 o 
   8   4   8       42.66       40.66      8.17 o 
   9   4   8      267.62      294.10     10.50 o 
  10   4   8        1.13        0.00      8.14 o 
  11   4   8        0.13       14.11     24.39 o 
  12   4   8        0.85       20.06     13.23 o 
  -7   5   8       12.17        5.66     13.28 o 
  -6   5   8       78.31       76.48     10.08 o 
  -5   5   8        1.39        0.00      4.66 o 
  -4   5   8       20.52       20.46      8.01 o 
  -3   5   8        5.59        0.25      2.70 o 
  -2   5   8       28.23       27.34      7.16 o 
  -1   5   8      287.26      333.30      8.85 o 
   0   5   8      159.08      148.86     11.67 o 
   1   5   8     1053.49     1142.54     23.68 o 
   2   5   8     2666.77     3002.21     22.84 o 
   3   5   8       54.03       59.92      6.24 o 
   4   5   8       45.77       31.42      6.87 o 
   5   5   8       15.67       28.98      6.94 o 
   6   5   8        2.79        0.00      1.97 o 
   7   5   8       15.15       13.83      5.19 o 
   8   5   8       16.17        8.47      5.85 o 
   9   5   8       23.21       28.37      8.60 o 
  10   5   8        2.40        0.00      2.34 o 
  11   5   8       18.56       38.19     10.37 o 
  12   5   8        0.56        0.00     36.92 o 
  -7   6   8        3.53        7.74     12.98 o 
  -6   6   8        6.76        5.35     15.52 o 
  -5   6   8        1.40        0.00      2.52 o 
  -4   6   8        5.11        6.09      7.98 o 
  -3   6   8       57.76       59.71      8.24 o 
  -2   6   8        3.86        4.41      6.82 o 
  -1   6   8       46.62       43.95      7.56 o 
   0   6   8        5.16        0.00      2.32 o 
   1   6   8       48.67       34.81      3.80 o 
   2   6   8        2.63        6.06     13.89 o 
   3   6   8     1189.04     1189.90     15.74 o 
   4   6   8        5.40        0.00      4.21 o 
   5   6   8      257.42      254.01      8.99 o 
   6   6   8        3.63        6.37      7.25 o 
   7   6   8       48.10       43.20      5.88 o 
   8   6   8      142.88      157.31      7.25 o 
   9   6   8       24.68       12.27     11.33 o 
  10   6   8        0.41        0.15      4.64 o 
  11   6   8        0.29        1.53      4.63 o 
  12   6   8        5.40        3.62     14.57 o 
  -6   7   8       19.74       15.58     13.70 o 
  -5   7   8       11.19        5.66     12.42 o 
  -4   7   8       46.29       47.69     12.73 o 
  -3   7   8       57.12       38.66     13.57 o 
  -2   7   8       48.02       45.34      7.09 o 
  -1   7   8        6.81        4.21     16.55 o 
   0   7   8       44.86       29.21      6.46 o 
   1   7   8      310.70      331.79      9.75 o 
   2   7   8      127.66      120.33      8.40 o 
   3   7   8     1525.13     1653.92     14.32 o 
   4   7   8        0.09        1.86      8.80 o 
   5   7   8        1.99        5.42      8.92 o 
   6   7   8      201.20      191.90      9.31 o 
   7   7   8       75.21       75.60      6.82 o 
   8   7   8      188.65      223.09      8.27 o 
   9   7   8        6.22       11.00     12.13 o 
  10   7   8      181.75      196.66     11.42 o 
  11   7   8       10.60       25.26     10.13 o 
  12   7   8        6.84       12.92     10.93 o 
  -6   8   8        0.01        0.00     12.23 o 
  -5   8   8       10.48       16.30     12.88 o 
  -4   8   8       30.78       29.68     12.59 o 
  -3   8   8        7.11        1.47      5.72 o 
  -2   8   8        5.55       11.11     12.65 o 
  -1   8   8        0.03        0.00     15.46 o 
   0   8   8       15.70       10.50     11.07 o 
   1   8   8       16.05       14.22      4.91 o 
   2   8   8      133.65      133.48      5.78 o 
   3   8   8        1.04        0.26      1.64 o 
   4   8   8       59.95       45.15      8.19 o 
   5   8   8       16.64       17.49      8.24 o 
   6   8   8      400.30      438.90     11.44 o 
   7   8   8        1.63        8.86      6.53 o 
   9   8   8       52.83       45.06      8.03 o 
  10   8   8        9.78        6.93      9.34 o 
  11   8   8        6.15        0.00      9.69 o 
  -5   9   8        3.12       10.02     17.35 o 
  -3   9   8        6.57       13.48     10.44 o 
  -2   9   8       19.84       15.29     12.44 o 
  -1   9   8       71.13       71.48     12.41 o 
   0   9   8       24.87       25.66     12.04 o 
   1   9   8       14.36        3.37      6.93 o 
   2   9   8      375.38      400.86     10.93 o 
   3   9   8       34.79       52.56      8.70 o 
   4   9   8       56.47       51.71      8.86 o 
   5   9   8        7.91        0.00      6.42 o 
   6   9   8        5.57        1.75      4.21 o 
   7   9   8       16.85       29.18      6.97 o 
   8   9   8        2.00        0.24      1.92 o 
   9   9   8        6.53        0.00      4.86 o 
  10   9   8        0.59        0.00      9.73 o 
  11   9   8        1.10        4.07     14.29 o 
  -5  10   8        5.13        0.00      4.86 o 
  -4  10   8       16.86       14.34     18.97 o 
  -3  10   8        1.64        5.21     10.68 o 
  -2  10   8        4.65        0.00      5.18 o 
  -1  10   8       49.53       19.26     14.66 o 
   1  10   8        0.45        0.90      5.16 o 
   2  10   8        0.00        0.00      4.11 o 
   3  10   8       97.61       88.27      9.28 o 
   4  10   8        8.02        5.53      8.06 o 
   5  10   8      119.75      142.12     11.62 o 
   6  10   8       11.61        8.45      8.12 o 
   7  10   8       10.75        8.16      7.64 o 
   8  10   8        0.57        8.68      7.24 o 
   9  10   8       39.05       44.63      7.96 o 
  10  10   8        4.90        2.52      4.76 o 
  11  10   8        1.17        6.50     10.91 o 
  -4  11   8        0.02        0.00     90.45 o 
  -3  11   8       13.13       18.96     13.65 o 
  -2  11   8        7.24       11.57     10.37 o 
  -1  11   8       22.89       33.53     12.59 o 
   0  11   8       45.06       40.14     10.85 o 
   1  11   8       51.07       54.14      8.05 o 
   2  11   8       92.24      106.14      8.53 o 
   3  11   8      286.73      279.17      9.55 o 
   4  11   8        1.02        0.17      4.36 o 
   5  11   8        0.61        9.99     23.72 o 
   6  11   8        4.19        4.74      8.59 o 
   7  11   8        0.07        0.61      2.66 o 
   8  11   8        0.78        7.75      9.02 o 
   9  11   8        1.83        7.79     15.25 o 
  10  11   8       66.86       65.21      9.38 o 
  -3  12   8        0.44        5.71     14.10 o 
  -2  12   8        1.11        7.31     12.92 o 
  -1  12   8       20.61       23.26     16.86 o 
   0  12   8       24.70       35.67      9.22 o 
   1  12   8        2.85        1.54      2.95 o 
   2  12   8       57.22       60.38      8.07 o 
   3  12   8        1.23        3.70      7.03 o 
   4  12   8       37.96       39.38      9.95 o 
   5  12   8        4.26        2.18      4.73 o 
   6  12   8       23.54       36.06     12.02 o 
   7  12   8        3.88        5.07      8.75 o 
   8  12   8        9.21        6.64      7.79 o 
   9  12   8       28.42       24.66      8.74 o 
  10  12   8        3.62        0.00      6.53 o 
  -2  13   8        3.64        0.00     13.98 o 
  -1  13   8       12.85        9.16     12.62 o 
   0  13   8       47.84       26.23     14.08 o 
   1  13   8        9.57        6.93     10.79 o 
   2  13   8       56.86       62.14      8.21 o 
   3  13   8        0.50        7.76      8.96 o 
   4  13   8       53.38       33.92      8.33 o 
   5  13   8        7.88        1.68      3.87 o 
   6  13   8        0.61        2.23     14.14 o 
   7  13   8        0.51       12.71     10.49 o 
   8  13   8        6.94       11.50      9.38 o 
   9  13   8        1.68        2.31     10.54 o 
   0  14   8        7.88        0.00     10.79 o 
   1  14   8        0.60        0.09     15.97 o 
   2  14   8        2.67        0.77      7.39 o 
   3  14   8        4.59        3.97     12.98 o 
   4  14   8        1.62        3.75     10.27 o 
   5  14   8        4.79        0.26     15.03 o 
   6  14   8       10.80       18.74     13.02 o 
   7  14   8       27.55       27.40      9.63 o 
   8  14   8        0.35        4.40     15.58 o 
   2  15   8        6.67        6.52     22.50 o 
   3  15   8      119.32      129.06     17.31 o 
   4  15   8        1.38       13.50     15.21 o 
   5  15   8        7.77        0.60      6.10 o 
   6  15   8        2.38        4.50     10.08 o 
  -1 -14   9        2.99        0.00      7.86 o 
   0 -14   9        5.77       15.86     22.52 o 
   1 -14   9        3.73        2.55     16.12 o 
  -3 -13   9       10.57        4.87     11.23 o 
  -2 -13   9        4.81        0.00     10.65 o 
  -1 -13   9       13.17        5.22     11.58 o 
   0 -13   9       24.64       21.82     10.95 o 
   1 -13   9        5.30        1.21      6.56 o 
   2 -13   9        4.17        5.68     11.58 o 
   3 -13   9       22.08       23.14     15.40 o 
   4 -13   9       25.74       23.70     11.64 o 
  -5 -12   9        4.74       27.72     13.34 o 
  -4 -12   9      140.06      151.68     13.30 o 
  -3 -12   9       15.29       12.53     10.90 o 
  -2 -12   9       15.60       24.23      9.29 o 
  -1 -12   9       30.90       25.31     11.21 o 
   0 -12   9       25.35       21.71     10.59 o 
   1 -12   9        5.63        2.99     13.17 o 
   2 -12   9        0.44        9.52      8.53 o 
   3 -12   9        0.90        0.35      9.60 o 
   4 -12   9        5.27        4.66     12.71 o 
   5 -12   9       14.66        6.21     17.36 o 
  -6 -11   9       33.79       44.74     13.65 o 
  -5 -11   9        8.83        7.81     10.19 o 
  -4 -11   9        5.92        5.50     12.60 o 
  -3 -11   9       28.35       40.08     10.11 o 
  -2 -11   9        1.79        0.00      1.72 o 
  -1 -11   9        6.24       11.68     10.66 o 
   0 -11   9        1.63        6.99     10.69 o 
   1 -11   9        0.27        0.00      9.20 o 
   2 -11   9        2.80        0.37      1.85 o 
   3 -11   9       13.61       21.20      7.63 o 
   4 -11   9        0.00        0.70      5.79 o 
   5 -11   9       25.90       33.90     10.20 o 
   6 -11   9      170.34      162.53     16.38 o 
  -6 -10   9       39.51       44.97     13.11 o 
  -5 -10   9      158.41      156.85     11.49 o 
  -4 -10   9       13.95       23.46      9.34 o 
  -3 -10   9       97.75      105.47      8.92 o 
  -2 -10   9       58.27       49.13      7.35 o 
  -1 -10   9       46.27       52.96      8.31 o 
   0 -10   9       15.18       10.25      8.68 o 
   1 -10   9       19.82       15.84      8.28 o 
   2 -10   9       38.50       33.23      7.06 o 
   3 -10   9       45.10       43.44      7.47 o 
   4 -10   9        0.43        5.99     11.79 o 
   5 -10   9       54.10       57.76      9.92 o 
   6 -10   9       80.61      114.96     15.54 o 
   7 -10   9        4.04       23.15     14.89 o 
  -7  -9   9        5.90        0.00     11.51 o 
  -6  -9   9      107.62      102.20     14.92 o 
  -5  -9   9       36.17       37.80     12.19 o 
  -4  -9   9       13.99       15.92      6.99 o 
  -3  -9   9       19.03       16.12      7.93 o 
  -1  -9   9       20.99       35.65      7.93 o 
   0  -9   9       76.07       86.02      9.01 o 
   1  -9   9        8.03        3.37      5.99 o 
   2  -9   9       26.39       18.59      7.11 o 
   3  -9   9       13.03        3.11      3.30 o 
   4  -9   9      120.76      113.91      7.94 o 
   5  -9   9       11.64       12.83     12.60 o 
   6  -9   9       20.17       32.68     13.65 o 
   7  -9   9      537.03      614.78     21.11 o 
   8  -9   9       14.05       24.46     14.98 o 
  -7  -8   9        0.94        3.22      4.53 o 
  -6  -8   9        5.18       12.88     12.67 o 
  -5  -8   9       13.54        8.15     10.93 o 
  -4  -8   9      668.29      743.02     16.66 o 
  -3  -8   9       25.89       20.63      9.74 o 
  -2  -8   9       22.62       23.59      8.51 o 
  -1  -8   9        0.09        0.00      9.07 o 
   0  -8   9       16.45       16.27      6.61 o 
   1  -8   9      401.25      405.50      8.64 o 
   2  -8   9        0.18        0.00      5.39 o 
   3  -8   9      158.25      176.00      8.06 o 
   4  -8   9       78.74       77.40      8.49 o 
   5  -8   9       68.84       98.67     35.83 o 
   6  -8   9        0.09        0.00      2.98 o 
   7  -8   9        1.40        1.36      6.81 o 
   9  -8   9        9.86       17.67     16.26 o 
  -7  -7   9       10.62       11.77     16.43 o 
  -6  -7   9       90.37       85.81     12.94 o 
  -5  -7   9        5.73        5.61      9.50 o 
  -4  -7   9        0.81        0.33     12.12 o 
  -3  -7   9      194.86      161.58     12.71 o 
  -2  -7   9       27.51       34.08      6.70 o 
  -1  -7   9        3.40        0.32      2.68 o 
   0  -7   9        5.73        0.30      2.27 o 
   1  -7   9      220.43      235.71      7.53 o 
   2  -7   9       63.93       55.75      5.67 o 
   3  -7   9        0.48        2.38      2.69 o 
   4  -7   9       23.53       14.03      6.60 o 
   6  -7   9      737.79      802.04     41.16 o 
   7  -7   9       11.57       14.86     13.59 o 
   8  -7   9      123.79      131.61     22.22 o 
   9  -7   9        2.67        1.91     22.46 o 
  -7  -6   9       28.35       29.40     13.92 o 
  -6  -6   9        6.51        2.19      8.87 o 
  -5  -6   9      280.98      301.27     19.51 o 
  -4  -6   9       13.94        7.23      5.23 o 
  -3  -6   9      209.41      244.48      9.54 o 
  -2  -6   9       14.31        9.52      6.86 o 
  -1  -6   9        0.28        3.47      4.71 o 
   0  -6   9        0.02        4.82      5.23 o 
   1  -6   9       39.87       34.09      5.17 o 
   2  -6   9      540.15      563.71      8.24 o 
   3  -6   9       89.87       78.51      5.09 o 
   4  -6   9      120.36      103.80      5.55 o 
   5  -6   9        0.39        0.00      4.86 o 
   6  -6   9       78.75       63.03     12.97 o 
   7  -6   9      147.44      168.63     18.33 o 
   8  -6   9       77.22       75.86     15.88 o 
   9  -6   9        0.64        5.11     14.49 o 
  10  -6   9       39.63       42.20     17.16 o 
  -8  -5   9        0.53        0.00     12.00 o 
  -7  -5   9        0.98        0.00     10.08 o 
  -6  -5   9      210.20      142.33     12.08 o 
  -5  -5   9       20.80       24.57      9.51 o 
  -4  -5   9        6.21       12.59     11.37 o 
  -3  -5   9       19.43       19.23      7.92 o 
  -2  -5   9       64.86       77.79      7.42 o 
  -1  -5   9       50.28       49.54      5.28 o 
   0  -5   9       49.00       76.55      5.62 o 
   1  -5   9       95.65       89.19      5.87 o 
   2  -5   9       60.70       58.63      5.40 o 
   3  -5   9      116.20      110.59      5.52 o 
   4  -5   9      310.05      325.61      8.60 o 
   5  -5   9       99.60      102.98      7.43 o 
   6  -5   9      218.90      241.64      9.04 o 
   7  -5   9     2141.03     2360.34     23.24 o 
   8  -5   9        4.15        2.26      9.20 o 
   9  -5   9       13.44       18.31     21.56 o 
  10  -5   9        0.83        5.75     19.66 o 
  -8  -4   9        4.45        6.85     20.57 o 
  -7  -4   9        3.93        0.00     18.58 o 
  -6  -4   9       12.91       17.31     11.06 o 
  -5  -4   9       12.36        0.79      5.80 o 
  -4  -4   9      956.23      970.39     14.20 o 
  -3  -4   9       11.00       14.57      7.75 o 
  -2  -4   9        1.11        0.00      2.64 o 
  -1  -4   9       23.32       15.39      5.13 o 
   0  -4   9      356.50      398.36      7.05 o 
   1  -4   9      528.92      554.81      9.21 o 
   2  -4   9       38.41       30.68      5.44 o 
   3  -4   9       84.52       68.78      7.41 o 
   4  -4   9       18.17       21.63      6.39 o 
   5  -4   9      145.93      166.58      7.91 o 
   6  -4   9        0.00        5.86      9.07 o 
   7  -4   9       39.69       30.88     12.38 o 
   8  -4   9       23.45        5.86     12.42 o 
   9  -4   9       79.64       78.83     14.34 o 
  10  -4   9       50.24       51.03     22.56 o 
  -8  -3   9        2.69       12.63     15.29 o 
  -7  -3   9       12.56       22.59     12.59 o 
  -6  -3   9       83.74       68.97     14.07 o 
  -5  -3   9        4.01        6.19     10.39 o 
  -4  -3   9        0.66       10.04     10.67 o 
  -3  -3   9      184.28      197.76      9.50 o 
  -2  -3   9        0.01        5.81      9.00 o 
  -1  -3   9       73.28       81.50      5.14 o 
   0  -3   9       37.79       41.39      5.20 o 
   1  -3   9      566.15      557.41      9.97 o 
   2  -3   9        3.85        4.86      5.77 o 
   3  -3   9      194.14      199.56      8.64 o 
   4  -3   9      473.56      484.43      9.32 o 
   5  -3   9      116.70      125.69      7.63 o 
   6  -3   9      145.89      131.57     11.84 o 
   7  -3   9      652.11      640.62     18.33 o 
   8  -3   9      371.03      388.05     17.15 o 
   9  -3   9        5.77        7.71     18.30 o 
  10  -3   9       19.70        2.11     21.00 o 
  11  -3   9        2.23        0.00    131.95 o 
  -8  -2   9        0.49        0.00      9.84 o 
  -7  -2   9       99.88       99.20     14.46 o 
  -6  -2   9        9.46        0.00      8.53 o 
  -5  -2   9      461.89      468.58     10.31 o 
  -4  -2   9      143.18      143.92     10.55 o 
  -3  -2   9      486.70      500.10     10.67 o 
  -2  -2   9      117.71      107.39      6.84 o 
  -1  -2   9       72.20       64.95      5.13 o 
   0  -2   9       47.34       33.80      4.91 o 
   1  -2   9       17.91        8.97      6.09 o 
   2  -2   9      772.03      890.98     11.87 o 
   3  -2   9        4.46        0.15      6.71 o 
   4  -2   9      231.25      210.83      8.85 o 
   5  -2   9      442.16      486.41     14.28 o 
   6  -2   9      220.09      251.60     25.36 o 
   7  -2   9       15.68        0.39      9.59 o 
   8  -2   9        0.04        0.00     21.81 o 
   9  -2   9        2.15        0.63      1.80 o 
  10  -2   9      111.21      123.25     15.46 o 
  11  -2   9       55.61       65.64     24.49 o 
  -8  -1   9        0.06        0.51     14.43 o 
  -7  -1   9        0.78        3.78     12.40 o 
  -5  -1   9        0.12        0.00      1.70 o 
  -4  -1   9       72.81       67.40     10.30 o 
  -3  -1   9        2.83        2.39      8.24 o 
  -2  -1   9       38.42       24.96      6.36 o 
  -1  -1   9        0.96        1.22      5.85 o 
   0  -1   9     1389.19     1550.03     10.31 o 
   1  -1   9        5.55        4.96      6.03 o 
   2  -1   9      930.02     1050.60     13.12 o 
   3  -1   9       15.12       18.67      7.68 o 
   4  -1   9      241.32      283.59      7.35 o 
   5  -1   9       25.92       22.04      9.64 o 
   6  -1   9      207.36      203.99      6.65 o 
   7  -1   9     2492.41     2582.77     28.36 o 
   8  -1   9       42.17       36.61     13.91 o 
   9  -1   9       58.36       45.52     13.59 o 
  10  -1   9       18.48       29.16     15.25 o 
  11  -1   9       16.06       37.11     20.60 o 
  -8   0   9       18.77       30.49     12.65 o 
  -7   0   9        1.89        2.60      4.60 o 
  -6   0   9        9.87       13.36      8.57 o 
  -5   0   9       42.90       49.98      8.58 o 
  -4   0   9      737.03      766.27     25.98 o 
  -3   0   9      223.88      234.07      9.08 o 
  -2   0   9       44.06       51.21      6.64 o 
  -1   0   9        0.98        0.00      4.52 o 
   0   0   9       71.73       82.04      4.84 o 
   1   0   9      661.64      810.67     10.10 o 
   2   0   9       65.63       67.20      7.86 o 
   3   0   9      171.78      226.46      9.00 o 
   4   0   9        7.17        1.13      4.20 o 
   5   0   9      199.68      237.75      6.81 o 
   6   0   9        1.00        0.00      4.45 o 
   7   0   9      200.88      232.77      6.91 o 
   8   0   9       99.05       83.70     14.37 o 
   9   0   9        6.06        0.00      9.47 o 
  10   0   9      196.10      246.65     18.17 o 
  11   0   9        4.38        2.52     10.16 o 
  12   0   9        4.64        0.00     14.70 o 
  -8   1   9        2.68       13.17     13.86 o 
  -7   1   9        0.05        3.96     10.93 o 
  -6   1   9       46.22       29.09      8.98 o 
  -5   1   9        3.54        0.00      2.93 o 
  -4   1   9       27.78       43.86     10.97 o 
  -2   1   9        1.21        1.69      5.88 o 
  -1   1   9       30.29       23.37      5.47 o 
   0   1   9      212.29      258.53      5.64 o 
   1   1   9      323.31      338.18      8.97 o 
   2   1   9      269.18      344.50      9.33 o 
   3   1   9        2.57        6.02      9.52 o 
   4   1   9       21.11       28.47      6.01 o 
   5   1   9       77.09       89.94      6.97 o 
   6   1   9      701.41      707.98      8.96 o 
   7   1   9      275.68      238.65      7.72 o 
   8   1   9      490.47      547.85     12.80 o 
   9   1   9       11.15       10.32     14.29 o 
  10   1   9       50.36       48.52     15.00 o 
  11   1   9        0.30       11.18     16.54 o 
  12   1   9        2.65        9.85     23.10 o 
  -8   2   9        0.71        0.70     10.72 o 
  -7   2   9       65.11       84.73     10.38 o 
  -6   2   9        0.00       10.43     10.46 o 
  -5   2   9      237.53      221.49     12.79 o 
  -4   2   9      151.96      144.54     12.20 o 
  -3   2   9       76.11       58.73      9.19 o 
  -2   2   9        8.66       14.04      6.15 o 
  -1   2   9       81.26       74.32      5.70 o 
   0   2   9      438.30      505.83      7.71 o 
   1   2   9      712.27      722.04      9.38 o 
   2   2   9      252.69      313.34      9.54 o 
   3   2   9      109.73       97.43     11.39 o 
   4   2   9      168.36      216.14      6.83 o 
   5   2   9      148.11      136.19      6.80 o 
   6   2   9       18.95       18.56      2.85 o 
   7   2   9      318.06      318.38      9.39 o 
   8   2   9        7.52        3.05      6.15 o 
   9   2   9       20.91       17.09      7.70 o 
  10   2   9      282.91      279.52     19.10 o 
  11   2   9       23.54       41.86     15.89 o 
  -7   3   9        7.99        9.57     10.02 o 
  -6   3   9       28.55       18.66      9.54 o 
  -5   3   9        9.64        9.91      8.79 o 
  -4   3   9       31.47       38.49     11.11 o 
  -3   3   9       47.62       56.21      9.07 o 
  -2   3   9      154.44      151.69      8.08 o 
  -1   3   9       53.58       43.30      5.44 o 
   0   3   9      286.85      284.92      6.15 o 
   1   3   9       10.68        7.77      5.58 o 
   2   3   9       17.23        9.59      7.31 o 
   3   3   9      307.71      326.31     11.39 o 
   4   3   9      373.76      401.86      8.06 o 
   5   3   9      120.59      120.91      7.37 o 
   6   3   9       14.39        6.29      6.74 o 
   7   3   9     1439.96     1339.85     18.14 o 
   8   3   9        1.30       14.40     20.30 o 
   9   3   9       34.72       42.58      8.39 o 
  10   3   9        0.00        0.00     16.42 o 
  11   3   9       30.26       72.27     13.68 o 
  12   3   9        0.09        0.00     13.03 o 
  -7   4   9        3.35       13.40     11.24 o 
  -6   4   9       18.74       23.25      9.33 o 
  -5   4   9       13.80        8.01      8.63 o 
  -4   4   9      233.85      209.83     12.56 o 
  -3   4   9      233.24      249.04     10.57 o 
  -2   4   9        1.76        5.93      6.97 o 
  -1   4   9        9.98        9.88      5.07 o 
   0   4   9       10.39        7.33      3.78 o 
   1   4   9        8.99        3.34      5.44 o 
   2   4   9      448.89      449.73     14.87 o 
   3   4   9       87.33       80.64      6.91 o 
   4   4   9        8.29       12.27      6.20 o 
   5   4   9       64.70       78.87      7.52 o 
   6   4   9       82.90       73.92      7.87 o 
   7   4   9      216.20      193.09      6.05 o 
   8   4   9       27.38       18.25      7.81 o 
   9   4   9        2.84        8.55      9.66 o 
  10   4   9       80.89       66.79      9.07 o 
  11   4   9       22.85       16.11     10.66 o 
  12   4   9        0.02        0.87      3.20 o 
  -7   5   9       10.12       19.92     14.09 o 
  -6   5   9       32.53       22.18     12.72 o 
  -5   5   9        0.69        0.00      4.92 o 
  -4   5   9       16.44       17.29     10.21 o 
  -3   5   9       17.80       10.49      8.76 o 
  -2   5   9        0.01        0.00      9.61 o 
  -1   5   9      170.96      197.93      9.65 o 
   0   5   9       85.39       67.97      6.03 o 
   1   5   9       80.97       89.75      4.47 o 
   2   5   9      108.64      103.54      8.80 o 
   3   5   9     2189.42     2324.45     23.29 o 
   4   5   9      841.82      932.34     11.18 o 
   5   5   9       47.81       47.56      7.57 o 
   6   5   9       38.86       38.93      7.69 o 
   7   5   9      296.22      290.97      7.29 o 
   8   5   9      290.57      252.18     10.49 o 
   9   5   9       18.90       16.11      9.02 o 
  10   5   9        6.12        0.00      5.47 o 
  11   5   9        1.25        7.07     10.57 o 
  12   5   9        1.47        7.83     13.67 o 
  -6   6   9        0.63        4.77     12.89 o 
  -5   6   9        6.89       15.53     13.07 o 
  -4   6   9       71.11       87.25     13.03 o 
  -3   6   9        0.86        1.26      7.19 o 
  -2   6   9       66.09       62.90      8.28 o 
  -1   6   9        0.01        3.59      7.04 o 
   0   6   9       57.37       54.93      7.54 o 
   1   6   9        1.44        0.49      1.30 o 
   2   6   9       10.51        3.14      5.49 o 
   3   6   9      219.30      225.88      7.96 o 
   4   6   9      182.02      194.54      8.38 o 
   5   6   9       81.07       81.19      8.48 o 
   6   6   9        7.45        8.73      8.23 o 
   7   6   9       27.76       30.19      6.26 o 
   8   6   9      132.79      126.14      7.14 o 
   9   6   9       34.06       51.97      9.38 o 
  10   6   9      141.32      156.13     10.76 o 
  11   6   9        9.69        3.22      3.06 o 
  12   6   9        0.47        4.00     17.13 o 
  -6   7   9        2.56        7.20     18.16 o 
  -5   7   9       59.60       70.19     14.03 o 
  -4   7   9       47.76       71.95     13.55 o 
  -3   7   9        0.01        8.88     19.42 o 
  -2   7   9      127.86      111.90     14.80 o 
  -1   7   9        0.60        0.00      1.36 o 
   0   7   9      229.85      248.36      9.02 o 
   1   7   9      176.27      182.88     15.29 o 
   2   7   9        7.26        1.55      4.81 o 
   3   7   9      269.01      273.09      9.09 o 
   4   7   9      655.09      717.80     11.22 o 
   5   7   9       31.11       26.40      8.84 o 
   6   7   9        2.59        0.92      4.44 o 
   7   7   9      642.85      668.04     10.56 o 
   8   7   9       66.87       85.82      7.24 o 
   9   7   9        0.39        0.00      3.94 o 
  10   7   9        0.45        2.31      4.14 o 
  11   7   9       48.32       50.39     10.53 o 
  -5   8   9        7.44        1.96     13.18 o 
  -4   8   9       89.43       82.85     13.97 o 
  -3   8   9      112.50      116.43     14.78 o 
  -2   8   9       45.15       36.69     13.70 o 
  -1   8   9        1.32        0.50      5.27 o 
   0   8   9       10.27        0.68      6.41 o 
   1   8   9        3.35        0.72      2.71 o 
   2   8   9        0.82        0.00      4.17 o 
   3   8   9       12.99       18.33      8.25 o 
   4   8   9       16.58       17.20      8.43 o 
   5   8   9       12.46       10.29      8.21 o 
   6   8   9        2.74        0.00      6.80 o 
   7   8   9      200.77      199.91      8.29 o 
   8   8   9        2.00        7.40      6.98 o 
   9   8   9        0.13        5.61     15.56 o 
  10   8   9       48.03       55.11     10.64 o 
  11   8   9       16.63       17.58     10.83 o 
  -5   9   9        5.70        0.00      6.72 o 
  -4   9   9        0.13        8.22     18.80 o 
  -3   9   9        0.61        0.00      6.29 o 
  -2   9   9       54.75       62.85     13.96 o 
  -1   9   9        0.45        2.47     12.42 o 
   0   9   9        2.31        1.57     17.69 o 
   1   9   9       21.61       14.64     10.05 o 
   2   9   9       84.19       93.21      8.42 o 
   3   9   9      661.47      726.50     13.75 o 
   4   9   9      115.23      105.57      9.73 o 
   5   9   9      151.04      138.28     10.98 o 
   6   9   9       36.10       38.63      9.88 o 
   7   9   9       76.16       74.40     10.26 o 
   8   9   9      138.24      161.03      8.67 o 
   9   9   9        2.69        0.00      6.80 o 
  10   9   9        1.07        0.00      6.46 o 
  11   9   9        4.09       12.55     10.72 o 
  -4  10   9        9.35        5.13      7.16 o 
  -3  10   9        2.45        7.13     13.32 o 
  -2  10   9       34.28       22.88     13.21 o 
  -1  10   9       13.64       16.47     13.09 o 
   0  10   9       39.29       34.16     12.63 o 
   1  10   9       34.96       41.14      8.97 o 
   2  10   9       12.96        6.50      5.80 o 
   3  10   9       41.72       52.78      9.39 o 
   4  10   9      262.48      256.85     11.56 o 
   5  10   9       24.41       22.47     11.41 o 
   6  10   9        2.51        0.00     10.03 o 
   7  10   9       52.19       60.94     10.39 o 
   8  10   9      131.70      157.41      8.85 o 
   9  10   9        3.09        2.72      8.61 o 
  10  10   9       29.21       28.25     11.04 o 
  -3  11   9        2.54        1.01     27.67 o 
  -2  11   9       19.33       11.70     13.46 o 
  -1  11   9        1.70        0.00      4.79 o 
   0  11   9        4.32        3.92     15.39 o 
   1  11   9      153.97      129.75     10.24 o 
   2  11   9        8.75       13.64      8.49 o 
   3  11   9       45.11       48.43      8.27 o 
   4  11   9      198.20      181.29     10.73 o 
   5  11   9        0.00        3.23      7.00 o 
   6  11   9        2.39        0.00    131.60 o 
   7  11   9       60.42       69.89     10.46 o 
   8  11   9       60.79       54.39      8.44 o 
   9  11   9       11.29       10.66      7.84 o 
  10  11   9        6.56        5.29     16.92 o 
  -2  12   9        2.41        0.86      7.22 o 
  -1  12   9       11.50        4.23     17.55 o 
   0  12   9        0.98        0.00      9.96 o 
   1  12   9        6.75        3.72      9.22 o 
   2  12   9        2.09        0.89      7.79 o 
   3  12   9        2.05        7.68      7.98 o 
   4  12   9        3.91       16.39     12.59 o 
   5  12   9       77.22       74.90     10.58 o 
   6  12   9        0.08        0.00      6.70 o 
   7  12   9       41.09       46.85      9.36 o 
   8  12   9       15.24       20.41      8.47 o 
   9  12   9        5.91        0.00      8.75 o 
  -1  13   9        4.39        0.00      2.80 o 
   0  13   9        3.09        9.47     17.79 o 
   1  13   9        0.83        4.78     11.25 o 
   2  13   9       30.52       30.29      8.56 o 
   3  13   9      155.87      164.60      9.67 o 
   4  13   9        3.02        7.67      8.05 o 
   5  13   9       37.01       37.00     10.71 o 
   6  13   9       23.76       21.04     11.88 o 
   7  13   9       42.67       50.52     10.18 o 
   8  13   9        3.27        5.69     10.60 o 
   1  14   9        1.93        0.00      1.10 o 
   2  14   9       12.24       11.32     11.57 o 
   3  14   9       10.76       10.75     12.72 o 
   4  14   9       36.88       35.78     10.60 o 
   5  14   9        0.23        3.98     12.90 o 
   6  14   9        1.54        1.69     11.57 o 
   7  14   9       33.34       21.10      9.94 o 
   3  15   9        0.89        6.64     16.40 o 
   4  15   9       46.60       48.67     15.98 o 
  -2 -13  10       36.95       30.75     13.47 o 
  -1 -13  10       43.01       44.77     12.51 o 
   0 -13  10        5.77       14.66     11.77 o 
   1 -13  10        1.45        0.00     10.36 o 
   2 -13  10        3.06        2.58      5.71 o 
   3 -13  10        9.76       10.41     15.84 o 
  -4 -12  10        9.48        0.16      5.32 o 
  -3 -12  10       19.27        0.00      7.12 o 
  -2 -12  10       10.16        4.70      5.28 o 
  -1 -12  10        1.19        0.00     13.22 o 
   0 -12  10        4.60       15.95     19.27 o 
   1 -12  10       30.22       27.35      9.70 o 
   2 -12  10        1.44        1.56      7.65 o 
   3 -12  10        4.39        0.54      4.28 o 
   4 -12  10        0.78        5.15     16.74 o 
   5 -12  10        2.09        0.00      2.38 o 
  -5 -11  10       62.54       57.26     13.35 o 
  -4 -11  10        0.02        0.97      5.14 o 
  -3 -11  10        0.52        4.38     10.88 o 
  -2 -11  10       62.72       49.25      9.90 o 
  -1 -11  10      128.49      130.61     13.12 o 
   0 -11  10       18.41       14.08     10.71 o 
   1 -11  10        0.56        0.00     14.12 o 
   2 -11  10        0.99        2.01      8.39 o 
   3 -11  10       16.30       16.86      7.34 o 
   4 -11  10       38.30       24.75     10.75 o 
   5 -11  10        0.00       10.91     20.47 o 
   6 -11  10        6.27        8.05     13.35 o 
  -5 -10  10       28.41       34.85     12.54 o 
  -4 -10  10      219.49      218.10     11.52 o 
  -3 -10  10       29.33       26.67      8.39 o 
  -2 -10  10      105.99      114.66     10.45 o 
  -1 -10  10       14.86       14.37     10.95 o 
   0 -10  10        3.21        5.41     13.17 o 
   1 -10  10        0.66        0.00      6.45 o 
   2 -10  10        0.96        0.29      2.76 o 
   3 -10  10       20.01       16.86      7.64 o 
   4 -10  10       16.13        9.33     10.82 o 
   5 -10  10       28.26       19.70     10.38 o 
   6 -10  10        9.98       14.60     14.65 o 
   7 -10  10       42.20       39.00     17.56 o 
  -6  -9  10        0.14        4.94      8.17 o 
  -5  -9  10      116.09      105.40     13.18 o 
  -4  -9  10       27.59       26.90     11.62 o 
  -3  -9  10        0.41        0.00      7.04 o 
  -2  -9  10       44.45       37.97      9.28 o 
  -1  -9  10      245.64      273.41     10.77 o 
   0  -9  10        6.99        2.46      5.38 o 
   1  -9  10       53.20       42.41      8.67 o 
   2  -9  10        0.90        0.00      5.66 o 
   3  -9  10        2.59        0.00      4.36 o 
   4  -9  10        5.80        6.81      9.51 o 
   5  -9  10       40.28       52.24     13.84 o 
   6  -9  10       76.48       78.49     15.42 o 
   7  -9  10        0.37        2.69     14.44 o 
   8  -9  10      215.28      260.47     20.90 o 
  -6  -8  10        4.52        4.26     14.37 o 
  -5  -8  10       16.34       18.32     12.52 o 
  -3  -8  10      173.00      181.54     14.37 o 
  -2  -8  10      124.89      138.25     10.01 o 
  -1  -8  10        0.39        0.00      5.97 o 
   0  -8  10        2.80        4.24      8.05 o 
   1  -8  10       57.44       74.27      7.15 o 
   2  -8  10       30.58       35.59      7.44 o 
   3  -8  10        0.50        0.00      7.85 o 
   4  -8  10       32.10       29.99      7.10 o 
   5  -8  10        0.86        7.13     16.36 o 
   6  -8  10        0.00        8.68     17.98 o 
   7  -8  10        0.79        2.73     15.83 o 
   8  -8  10        7.61       15.30     14.78 o 
  -7  -7  10        0.11        2.09     14.99 o 
  -6  -7  10       21.34       20.16     12.00 o 
  -5  -7  10      105.56      107.54     22.33 o 
  -4  -7  10        1.23       11.94     12.59 o 
  -3  -7  10        3.66       22.98     21.04 o 
  -2  -7  10       28.13       14.91     10.35 o 
  -1  -7  10       23.51       20.73      6.72 o 
   0  -7  10        0.12        1.99      8.71 o 
   1  -7  10       20.64       20.72      5.94 o 
   2  -7  10        2.56        1.93      5.24 o 
   4  -7  10      326.79      402.96     10.90 o 
   5  -7  10        3.87        0.00     11.30 o 
   6  -7  10        7.81        0.00      6.70 o 
   7  -7  10      665.97      730.19     27.94 o 
   8  -7  10       10.73        1.77     13.97 o 
   9  -7  10        0.75        1.38      3.89 o 
  -7  -6  10        0.07        0.00     14.28 o 
  -6  -6  10       30.65       26.57     12.87 o 
  -5  -6  10       33.32       37.24     10.30 o 
  -4  -6  10      699.30      758.70     13.82 o 
  -3  -6  10       25.04       17.54      8.11 o 
  -2  -6  10      444.07      445.96     10.75 o 
  -1  -6  10      103.23       94.02      7.35 o 
   0  -6  10       67.27       54.63      7.73 o 
   1  -6  10        3.15        1.66      3.22 o 
   2  -6  10       64.49       59.74      5.95 o 
   3  -6  10        0.00        2.47      3.67 o 
   4  -6  10        1.02        5.40      5.76 o 
   5  -6  10      417.44      451.38     12.23 o 
   6  -6  10       78.58       92.85     20.56 o 
   7  -6  10      150.14      164.21     15.79 o 
   8  -6  10        6.21        7.61     19.34 o 
   9  -6  10        8.38       13.86     19.16 o 
  -7  -5  10       14.10        7.60     14.36 o 
  -6  -5  10       35.31       42.35     11.03 o 
  -5  -5  10      196.97      178.99     12.12 o 
  -4  -5  10       40.39       43.74      8.90 o 
  -3  -5  10      152.97      182.67      9.65 o 
  -2  -5  10        0.01        0.00      6.20 o 
  -1  -5  10      185.13      176.69      9.01 o 
   0  -5  10       20.90       24.00      5.77 o 
   1  -5  10      124.54      112.60      6.82 o 
   2  -5  10        0.81        1.22      5.26 o 
   3  -5  10      138.27      143.26      7.68 o 
   4  -5  10       12.16        2.47      4.06 o 
   5  -5  10       23.47       16.79      7.15 o 
   6  -5  10      140.67      144.02      9.60 o 
   7  -5  10        0.01        9.10     17.10 o 
   8  -5  10      852.91      883.32     22.80 o 
   9  -5  10        6.77       11.35     15.27 o 
  10  -5  10       55.86       65.38     22.62 o 
  -7  -4  10        0.24        5.60     11.19 o 
  -6  -4  10        0.40        4.90     11.70 o 
  -5  -4  10       34.27       29.87     10.98 o 
  -4  -4  10       47.29       63.46      9.62 o 
  -3  -4  10      849.57      972.69     19.17 o 
  -2  -4  10       44.54       48.68      8.11 o 
  -1  -4  10       29.82       25.69      5.34 o 
   0  -4  10        0.03        3.94      5.12 o 
   1  -4  10        2.74        2.91     11.19 o 
   2  -4  10        8.92        9.41      6.88 o 
   3  -4  10      105.12       96.83      8.48 o 
   4  -4  10       44.74       44.82      7.00 o 
   5  -4  10       88.64       79.74      7.64 o 
   6  -4  10        1.10        0.00      5.18 o 
   7  -4  10       69.41       83.72     17.56 o 
   8  -4  10        2.49        4.72     17.06 o 
   9  -4  10        6.28        7.69     14.31 o 
  -7  -3  10        2.50        8.31     17.39 o 
  -6  -3  10       51.73       48.16     12.79 o 
  -5  -3  10      159.88      138.47     11.99 o 
  -4  -3  10       79.26       88.25      9.83 o 
  -3  -3  10        5.16        9.64      8.61 o 
  -2  -3  10      210.66      159.85      8.94 o 
  -1  -3  10       77.42       79.21      5.48 o 
   0  -3  10       14.55       15.40      5.38 o 
   1  -3  10      195.54      194.53      8.07 o 
   2  -3  10      174.36      190.07      8.72 o 
   3  -3  10        2.86        3.43      4.63 o 
   4  -3  10      468.93      440.27      9.74 o 
   5  -3  10       58.50       62.74      8.01 o 
   6  -3  10        0.02        6.85     11.91 o 
   7  -3  10     2378.30     2749.09     30.10 o 
   8  -3  10       17.80       19.30     18.43 o 
   9  -3  10       13.71        6.74     14.27 o 
  10  -3  10        4.69       13.53     15.03 o 
  11  -3  10       34.37       36.49     21.56 o 
  -7  -2  10        1.96        9.15     18.03 o 
  -6  -2  10       12.99        0.72      6.97 o 
  -5  -2  10        0.04        1.76      8.68 o 
  -4  -2  10      484.07      498.06     14.08 o 
  -3  -2  10      273.14      280.23     10.36 o 
  -2  -2  10      242.64      224.01      8.40 o 
  -1  -2  10      101.93      109.05      6.26 o 
   0  -2  10       42.79       27.52      5.48 o 
   1  -2  10       53.18       61.49      7.06 o 
   2  -2  10      302.95      270.01      8.25 o 
   3  -2  10      252.69      234.55      9.65 o 
   4  -2  10        0.01        3.79      6.98 o 
   5  -2  10      581.51      628.97     11.06 o 
   6  -2  10       47.72       34.83     11.78 o 
   7  -2  10      367.93      294.92     16.23 o 
   8  -2  10      289.03      344.89     16.69 o 
   9  -2  10      106.63      125.53     15.60 o 
  10  -2  10        0.01        8.04     20.44 o 
  11  -2  10       26.85       25.17     21.14 o 
  -7  -1  10       13.24       14.43     13.31 o 
  -6  -1  10       21.84       17.53     12.06 o 
  -5  -1  10      317.24      268.80     10.65 o 
  -4  -1  10       51.27       63.47     10.71 o 
  -3  -1  10       19.36       28.49      8.62 o 
  -2  -1  10        0.12        0.00      4.20 o 
  -1  -1  10      291.31      370.67      7.54 o 
   0  -1  10      139.94      116.02      5.73 o 
   1  -1  10      423.82      444.08      9.54 o 
   2  -1  10       13.63        8.91      6.23 o 
   3  -1  10      117.69      128.16      9.01 o 
   4  -1  10      109.36      160.58      8.20 o 
   5  -1  10      657.95      698.81     11.66 o 
   6  -1  10        0.97        5.21     17.52 o 
   7  -1  10      120.04      109.86     16.37 o 
   8  -1  10     2749.66     2857.31     32.23 o 
   9  -1  10       11.51       23.91     20.12 o 
  10  -1  10       41.07       45.83     16.46 o 
  11  -1  10        0.48        6.07     13.29 o 
  -7   0  10        9.92        4.91      7.51 o 
  -6   0  10        0.37        0.96      4.00 o 
  -5   0  10       51.53       39.38      8.79 o 
  -4   0  10      103.23      102.31     11.33 o 
  -3   0  10     1617.78     1714.42     16.65 o 
  -2   0  10      105.33       78.27      7.52 o 
  -1   0  10       28.30       28.50      6.16 o 
   0   0  10        0.05        2.33      4.79 o 
   1   0  10        5.50       15.79      6.21 o 
   2   0  10        0.11        7.33      9.08 o 
   3   0  10       22.29       33.99      8.08 o 
   4   0  10      215.34      285.48      9.22 o 
   5   0  10       15.78       20.21      9.02 o 
   6   0  10       73.11       87.12      6.59 o 
   7   0  10       57.59       32.46     11.16 o 
   8   0  10      106.35      107.00     15.52 o 
  10   0  10       38.04       34.90     16.03 o 
  11   0  10       23.51       15.19     15.05 o 
  -7   1  10        5.35        0.00      5.09 o 
  -6   1  10        4.39        1.65     16.24 o 
  -5   1  10       74.56       44.02      9.03 o 
  -4   1  10       98.12      119.34     12.50 o 
  -3   1  10        6.57        8.99      8.75 o 
  -2   1  10      278.96      279.53      8.17 o 
  -1   1  10        0.06        3.92      4.75 o 
   0   1  10       15.60       12.51      5.22 o 
   1   1  10        3.03        1.16      3.00 o 
   2   1  10      184.77      164.56      7.48 o 
   3   1  10       26.04       38.96      8.23 o 
   4   1  10       92.53      127.13     10.11 o 
   5   1  10     1239.38     1422.86     14.73 o 
   6   1  10        0.71        0.00      0.57 o 
   7   1  10      869.55      880.90     10.43 o 
   8   1  10      376.37      375.64     12.14 o 
   9   1  10      125.48      123.54     16.74 o 
  10   1  10        8.87        7.17     23.12 o 
  11   1  10       33.55       34.26     15.76 o 
  12   1  10        0.35        0.00     16.05 o 
  -7   2  10        2.89        7.64     11.05 o 
  -6   2  10       16.83       26.46      9.66 o 
  -5   2  10        9.91       10.60      8.59 o 
  -4   2  10      433.07      412.94     15.14 o 
  -3   2  10      486.21      519.07     11.95 o 
  -2   2  10      183.09      201.41      7.96 o 
  -1   2  10        3.29        0.00      3.75 o 
   0   2  10        3.61        4.04      5.33 o 
   1   2  10       16.50       24.23      5.99 o 
   2   2  10       35.49       33.07      6.21 o 
   3   2  10       90.36       99.36      9.44 o 
   4   2  10       58.24       58.66      6.86 o 
   5   2  10     1181.58     1280.24     14.82 o 
   6   2  10       18.31       13.75      5.73 o 
   7   2  10     1171.56     1123.02     13.15 o 
   8   2  10        2.20       20.32      7.31 o 
   9   2  10        0.95        4.09      4.88 o 
  10   2  10       34.86       46.15     12.51 o 
  11   2  10       50.80       51.97     16.52 o 
  12   2  10        1.87        5.17     21.92 o 
  -7   3  10        5.21        3.11      7.64 o 
  -6   3  10       29.49       23.44      9.85 o 
  -5   3  10      154.24      114.95     10.36 o 
  -4   3  10        1.77        2.00    115.28 o 
  -3   3  10        0.23        2.86      7.53 o 
  -2   3  10       37.27       41.63      6.98 o 
  -1   3  10       99.33      103.22      6.41 o 
   0   3  10      127.80      119.55      5.81 o 
   1   3  10      545.25      674.54      9.48 o 
   2   3  10      953.36     1036.82     11.36 o 
   3   3  10       11.33       17.93     11.07 o 
   4   3  10       11.40        7.67      6.97 o 
   5   3  10      562.42      640.14     10.76 o 
   6   3  10       69.04       60.70      7.61 o 
   7   3  10      235.51      285.77      9.62 o 
   8   3  10     2909.93     3066.92     30.00 o 
   9   3  10       35.49       42.30      8.42 o 
  10   3  10       41.65       22.13      9.93 o 
  11   3  10        0.15        8.46     17.26 o 
  12   3  10        0.17        0.00     18.16 o 
  -6   4  10        1.48        1.29     10.12 o 
  -5   4  10       12.80       16.51      9.06 o 
  -4   4  10       85.58       58.28     11.61 o 
  -3   4  10      699.59      776.84     15.20 o 
  -2   4  10      213.80      223.50      9.22 o 
  -1   4  10       22.13       24.56      5.74 o 
   0   4  10       57.24       45.13      4.76 o 
   1   4  10       29.29       23.12      4.31 o 
   2   4  10      326.04      313.93      7.93 o 
   3   4  10        7.00        9.30      8.32 o 
   4   4  10       57.40       46.26      6.93 o 
   5   4  10        0.25        0.52      1.98 o 
   6   4  10        8.42       16.25      7.81 o 
   7   4  10       11.68       14.68      5.02 o 
   8   4  10      493.14      524.37     11.99 o 
   9   4  10       44.70       52.73      9.08 o 
  10   4  10        6.45        0.00      8.30 o 
  11   4  10       54.87       64.12     17.18 o 
  12   4  10        0.07        4.86     18.09 o 
  -6   5  10        6.35        0.63      8.07 o 
  -5   5  10      110.88       98.71     10.20 o 
  -4   5  10       22.41       26.34     10.78 o 
  -3   5  10       36.53       35.91      9.10 o 
  -2   5  10      182.92      168.81     10.40 o 
  -1   5  10      103.38      129.50     10.19 o 
   0   5  10        6.25        0.00      4.52 o 
   1   5  10       79.79       74.54      4.11 o 
   2   5  10      227.17      186.76      6.95 o 
   3   5  10        3.52        0.65      1.16 o 
   4   5  10        5.32        4.31      6.29 o 
   5   5  10      130.40      124.33      8.85 o 
   6   5  10       34.99       27.80      8.18 o 
   7   5  10     2260.19     2453.83     20.98 o 
   8   5  10      339.86      315.73     11.05 o 
   9   5  10      171.28      189.50     10.49 o 
  10   5  10        2.78        2.64      5.49 o 
  11   5  10      100.33       97.79     12.03 o 
  12   5  10        0.03        0.00     11.11 o 
  -6   6  10        9.22        0.00     14.84 o 
  -5   6  10       12.45        9.89     12.79 o 
  -4   6  10      144.26      189.41     14.53 o 
  -3   6  10      300.32      299.54     13.01 o 
  -2   6  10       15.55       30.79      8.98 o 
  -1   6  10        1.06       10.27     11.55 o 
   0   6  10        1.77        0.82      2.55 o 
   1   6  10      175.78      186.34      9.92 o 
   2   6  10      213.59      213.24      8.27 o 
   3   6  10      178.65      197.35      8.86 o 
   4   6  10       91.82       87.81      7.77 o 
   5   6  10       24.47       18.01      7.86 o 
   6   6  10       16.25        9.40      9.30 o 
   7   6  10      580.08      677.68     13.25 o 
   8   6  10       14.83       33.27      9.48 o 
   9   6  10       13.77        6.12      7.66 o 
  10   6  10       12.39       14.22     10.78 o 
  11   6  10       68.23       66.55     10.41 o 
  12   6  10        0.08       13.31     12.66 o 
  -5   7  10       62.35       49.84     13.79 o 
  -4   7  10       33.05       35.81     13.14 o 
  -3   7  10        1.23       13.95     20.94 o 
  -2   7  10        6.77        7.20     19.28 o 
  -1   7  10       21.39        7.32     13.77 o 
   0   7  10        6.87       10.85      7.84 o 
   1   7  10      121.79      134.28      8.24 o 
   2   7  10      129.04      128.28      8.22 o 
   3   7  10       26.00       23.02      8.25 o 
   4   7  10       14.11       15.43      7.77 o 
   5   7  10       94.75       94.14     10.12 o 
   6   7  10        5.76        1.18      6.56 o 
   7   7  10      348.26      345.27     12.29 o 
   8   7  10     1426.93     1494.71     18.62 o 
   9   7  10       33.61       17.58      9.90 o 
  10   7  10       44.54       68.69     10.33 o 
  11   7  10        0.00        8.46      9.73 o 
  -5   8  10        0.24       17.10     22.48 o 
  -4   8  10       33.50       38.82     13.64 o 
  -3   8  10       82.65       86.63     15.64 o 
  -2   8  10       80.00      108.55     15.20 o 
  -1   8  10       42.07       23.83     13.08 o 
   0   8  10       10.88        6.68     12.51 o 
   1   8  10        6.94        7.52     11.65 o 
   2   8  10      140.75      133.92      7.60 o 
   3   8  10       28.83       26.99      9.21 o 
   4   8  10      112.37       98.43      8.72 o 
   5   8  10       18.87       17.60      8.65 o 
   6   8  10      318.07      377.40     12.56 o 
   7   8  10        3.93        8.21      8.31 o 
   8   8  10      293.41      319.19      9.26 o 
   9   8  10       10.68        1.75      3.60 o 
  10   8  10       21.73       36.23     10.50 o 
  11   8  10       47.71       64.07     11.36 o 
  -4   9  10        1.74        3.10     10.67 o 
  -3   9  10        5.93        7.03     18.98 o 
  -2   9  10      104.46      119.98     14.97 o 
  -1   9  10       24.01       16.70     13.52 o 
   0   9  10      103.89      124.25     14.29 o 
   1   9  10       15.30       22.28     12.11 o 
   2   9  10      112.09      129.53      8.86 o 
   3   9  10      168.34      168.96     10.98 o 
   4   9  10      147.28      149.16     10.12 o 
   5   9  10      101.54      106.10      9.26 o 
   6   9  10        3.74        0.00      4.19 o 
   7   9  10      190.52      195.93     11.67 o 
   8   9  10      410.38      451.96     11.06 o 
   9   9  10       11.33        6.74     14.11 o 
  10   9  10        0.01        0.00     10.35 o 
  11   9  10       31.51       38.71     11.19 o 
  -3  10  10      120.64      141.62     13.17 o 
  -2  10  10        0.52        0.00      7.76 o 
  -1  10  10       71.60       84.88     20.02 o 
   0  10  10       49.97       47.22     16.57 o 
   1  10  10        0.01        2.26     14.69 o 
   2  10  10        4.65        0.81      3.96 o 
   3  10  10       53.79       61.99     10.27 o 
   4  10  10       67.99       50.48     10.08 o 
   5  10  10        0.82        0.00      5.33 o 
   6  10  10       23.54       24.63     10.18 o 
   7  10  10      110.17      114.20     11.14 o 
   8  10  10       13.08       20.57      7.79 o 
   9  10  10        0.04        0.00      5.32 o 
  10  10  10        9.95       20.72     10.91 o 
  -3  11  10        3.63        2.07      7.44 o 
  -2  11  10        0.90        0.74      2.48 o 
  -1  11  10       22.16       27.39     14.00 o 
   0  11  10        0.15        0.00     10.64 o 
   1  11  10       97.31       95.65     11.38 o 
   2  11  10       26.87       14.31      5.95 o 
   3  11  10       13.03        4.92      6.92 o 
   4  11  10       26.02       25.42      9.97 o 
   5  11  10       66.92       71.94     10.50 o 
   6  11  10        2.77        5.03      9.71 o 
   7  11  10      203.97      254.55     14.94 o 
   8  11  10      295.50      312.33     10.66 o 
   9  11  10       54.05       69.81      8.73 o 
  10  11  10       16.73       15.00     12.03 o 
  -2  12  10       30.21       47.11     14.88 o 
  -1  12  10        2.59        7.72     14.07 o 
   0  12  10       13.19       10.99     10.83 o 
   1  12  10        0.35        1.98     13.15 o 
   2  12  10       62.83       71.65      8.81 o 
   3  12  10        2.20        0.00      3.07 o 
   4  12  10        0.14       11.41     11.85 o 
   5  12  10       12.55       15.35     10.47 o 
   6  12  10        0.18        1.01     11.01 o 
   7  12  10        4.19        5.25     13.21 o 
   8  12  10       62.42       56.84      9.04 o 
   9  12  10        4.97       11.74      8.84 o 
   0  13  10        3.95        0.00     85.29 o 
   1  13  10        1.55        0.00      6.99 o 
   2  13  10        5.31        5.48      6.27 o 
   3  13  10       76.39       75.32      9.42 o 
   4  13  10        5.95        8.40      9.40 o 
   5  13  10       25.29       20.27     10.60 o 
   6  13  10        0.10        0.64     10.48 o 
   7  13  10       37.59       37.97     12.47 o 
   8  13  10      114.90      135.00     11.37 o 
   2  14  10        6.39        1.01     17.76 o 
   3  14  10        5.98       14.58     10.26 o 
   4  14  10       15.54       16.03     10.41 o 
   5  14  10        2.70        0.77      3.53 o 
   6  14  10       15.24        7.98      7.85 o 
  -2 -12  11        7.49        6.78      8.36 o 
  -1 -12  11       21.63       26.73     12.49 o 
   0 -12  11       18.44       21.09     12.14 o 
   1 -12  11        0.03        0.00      5.99 o 
   2 -12  11        0.00        3.86     23.93 o 
   3 -12  11        0.46        0.00      4.36 o 
   4 -12  11        2.87        0.00      1.50 o 
  -4 -11  11       41.99       36.27     15.96 o 
  -3 -11  11        0.05        3.02      6.86 o 
  -2 -11  11        1.24        6.58     11.39 o 
  -1 -11  11      638.50      776.32     18.68 o 
   0 -11  11       34.17       17.93     11.05 o 
   1 -11  11        4.49        1.30      9.81 o 
   2 -11  11        0.13        0.80      2.44 o 
   3 -11  11       17.94       10.70     11.14 o 
   4 -11  11        0.88        0.00     14.45 o 
   5 -11  11       51.93       67.70     11.81 o 
  -5 -10  11        8.09        3.26      7.29 o 
  -4 -10  11        2.46        4.69      9.76 o 
  -3 -10  11      243.25      260.15     10.90 o 
  -2 -10  11        0.29       11.49      9.81 o 
  -1 -10  11       14.72       35.52     11.84 o 
   0 -10  11       21.69       16.84      9.64 o 
   1 -10  11        2.04        0.32     12.62 o 
   2 -10  11       77.31       76.03      9.54 o 
   3 -10  11        4.26        6.19      8.51 o 
   4 -10  11        6.99        9.29     10.89 o 
   5 -10  11       26.83       26.31     10.67 o 
   6 -10  11       18.26       24.86     11.31 o 
  -5  -9  11       11.79       13.28     13.05 o 
  -4  -9  11       64.54       52.45     12.74 o 
  -3  -9  11       16.42        8.31     13.57 o 
  -2  -9  11      118.54      119.92     10.75 o 
  -1  -9  11       71.96       85.46      9.89 o 
   0  -9  11      126.94      130.11     10.88 o 
   1  -9  11        0.74        0.97      3.07 o 
   2  -9  11       15.23        8.39      6.96 o 
   3  -9  11       15.63       20.77      7.81 o 
   4  -9  11       87.91       75.88     10.57 o 
   5  -9  11       61.86       65.39     10.95 o 
   6  -9  11        4.87        5.03     14.59 o 
   7  -9  11       89.08      110.66     16.07 o 
  -6  -8  11       10.35       10.85     13.08 o 
  -5  -8  11        0.77       11.19     16.14 o 
  -4  -8  11        5.86        1.27     11.08 o 
  -3  -8  11       13.64        5.77      8.88 o 
  -2  -8  11        0.07        0.00      6.01 o 
  -1  -8  11       24.64       40.37      9.03 o 
   0  -8  11        2.00        2.18      9.90 o 
   1  -8  11       20.68       14.44      8.61 o 
   2  -8  11       17.58       19.72      7.01 o 
   3  -8  11      311.96      373.39     10.13 o 
   4  -8  11        7.17       11.01      9.83 o 
   5  -8  11        5.04        0.00      9.85 o 
   6  -8  11        0.68        0.00     12.95 o 
   7  -8  11        0.00        2.71     19.03 o 
   8  -8  11        0.00        5.77     22.79 o 
  -6  -7  11        0.00        0.65      3.51 o 
  -4  -7  11       97.78      109.81     13.58 o 
  -3  -7  11        0.22        8.01     16.76 o 
  -2  -7  11        0.00        0.00      7.53 o 
  -1  -7  11     1017.86     1148.23     33.43 o 
   0  -7  11      260.98      270.45     14.01 o 
   1  -7  11      284.63      341.15      8.09 o 
   2  -7  11        0.78        5.58      5.48 o 
   3  -7  11       50.43       63.17      6.87 o 
   4  -7  11       30.29       27.12      9.88 o 
   5  -7  11       41.17       32.04     13.23 o 
   6  -7  11        3.87        7.60     14.57 o 
   7  -7  11       29.57       37.40     15.39 o 
   8  -7  11      195.54      225.55     17.69 o 
   9  -7  11        3.82        0.00     14.12 o 
  -6  -6  11        0.07        0.00     20.58 o 
  -5  -6  11       79.76       86.29     15.37 o 
  -4  -6  11        6.88        4.50     10.74 o 
  -3  -6  11      449.86      496.80     12.36 o 
  -2  -6  11       23.78       19.66      8.45 o 
  -1  -6  11       20.39       23.28      8.15 o 
   0  -6  11       61.68       78.73      7.66 o 
   1  -6  11        8.55       13.09      6.92 o 
   2  -6  11      225.27      234.94      9.32 o 
   3  -6  11        1.17        0.00      1.60 o 
   4  -6  11      372.35      361.76      9.87 o 
   5  -6  11       50.81       50.74      9.87 o 
   6  -6  11       88.69       71.96     14.65 o 
   7  -6  11        4.44        3.40     19.44 o 
   8  -6  11      115.15      135.04     21.88 o 
   9  -6  11        3.54        2.84     13.95 o 
  -7  -5  11        5.86       15.89     15.87 o 
  -6  -5  11        1.60        3.80      7.25 o 
  -5  -5  11        1.73        3.65     11.05 o 
  -4  -5  11      226.02      180.16     10.68 o 
  -3  -5  11       27.69       30.28      9.07 o 
  -2  -5  11       71.25       71.20      8.97 o 
  -1  -5  11       33.54       41.26      7.49 o 
   0  -5  11      298.85      320.20      9.09 o 
   1  -5  11       16.44        5.27      4.77 o 
   2  -5  11       97.42       94.57      8.05 o 
   3  -5  11        7.93        2.93      2.87 o 
   4  -5  11      266.93      282.55      9.63 o 
   5  -5  11       19.05        9.19      8.37 o 
   6  -5  11      137.50      153.95      9.05 o 
   7  -5  11      386.85      439.30     14.68 o 
   8  -5  11       18.95       37.90     14.70 o 
   9  -5  11       43.06       37.25     15.67 o 
  10  -5  11        1.77        1.57     17.28 o 
  -7  -4  11        1.62        0.00      5.24 o 
  -6  -4  11       27.64       23.56     12.70 o 
  -5  -4  11        0.38        4.20      7.71 o 
  -4  -4  11        1.05        6.06      9.09 o 
  -3  -4  11       53.56       53.09      9.35 o 
  -2  -4  11      165.22      138.51      9.72 o 
  -1  -4  11      735.91      784.03      9.16 o 
   0  -4  11      133.92      135.06      7.80 o 
   1  -4  11       33.20       37.32      7.04 o 
   2  -4  11        4.29        0.00      5.34 o 
   3  -4  11       25.94       25.15      7.50 o 
   4  -4  11       63.12       60.92      7.95 o 
   5  -4  11        5.57        6.97      7.09 o 
   6  -4  11        1.31        0.10     12.31 o 
   7  -4  11        8.71       14.13      8.06 o 
   8  -4  11        5.07       11.20     13.56 o 
   9  -4  11       16.19       12.06     14.43 o 
  -7  -3  11        0.34        0.00     12.04 o 
  -4  -3  11       83.50       80.88     10.33 o 
  -3  -3  11      106.22       95.50      9.69 o 
  -2  -3  11        3.59       10.51     10.99 o 
  -1  -3  11     1312.66     1336.91     12.18 o 
   0  -3  11       19.37       11.63      6.68 o 
   1  -3  11       41.01       44.68      6.54 o 
   2  -3  11       61.43       56.71      7.18 o 
   3  -3  11        0.62        0.00      8.21 o 
   4  -3  11        2.58        0.00      2.85 o 
   5  -3  11       13.10       16.06      7.98 o 
   6  -3  11        7.48        0.23      6.51 o 
   7  -3  11       32.72       10.46     20.45 o 
   8  -3  11      570.55      576.79     20.85 o 
   9  -3  11       15.19       17.31     19.00 o 
  10  -3  11       71.05       70.18     16.53 o 
  -7  -2  11        7.31       16.77     19.56 o 
  -6  -2  11        0.35        0.00     10.67 o 
  -5  -2  11       73.03       65.92     11.65 o 
  -4  -2  11        0.46        1.10      6.55 o 
  -3  -2  11      629.22      688.64     13.28 o 
  -2  -2  11       63.32       41.09      8.31 o 
  -1  -2  11      264.68      283.66      8.62 o 
   0  -2  11      266.44      280.25      8.10 o 
   1  -2  11      128.19      119.21      6.94 o 
   2  -2  11      258.03      250.11      8.88 o 
   3  -2  11       25.96       12.90      8.64 o 
   4  -2  11        5.85       12.16      7.72 o 
   5  -2  11       25.81       26.50      7.44 o 
   6  -2  11      225.80      255.73     10.08 o 
   7  -2  11        1.86       14.53     17.88 o 
   8  -2  11      314.45      320.94     18.09 o 
   9  -2  11       31.57       41.13     15.28 o 
  10  -2  11        3.71        2.80     20.72 o 
  11  -2  11        2.20        3.35     20.19 o 
  -7  -1  11        8.19       14.59     13.40 o 
  -6  -1  11        0.18        0.00      9.28 o 
  -5  -1  11       20.02       21.34      8.87 o 
  -4  -1  11      385.16      328.72     13.27 o 
  -3  -1  11        0.79        0.00      6.98 o 
  -2  -1  11      159.32      164.85      8.87 o 
  -1  -1  11        2.42        4.01      6.57 o 
   0  -1  11      523.09      460.47      8.84 o 
   1  -1  11        8.57        5.56      7.09 o 
   2  -1  11      374.77      367.78     16.01 o 
   3  -1  11      242.96      263.95     10.60 o 
   4  -1  11      282.47      273.55      9.69 o 
   5  -1  11       12.90       22.38      8.04 o 
   6  -1  11       79.14       92.37      9.49 o 
   7  -1  11      508.19      464.57     18.78 o 
   8  -1  11       28.19       31.69     14.96 o 
   9  -1  11      208.31      178.76     16.50 o 
  10  -1  11        4.47       10.14     17.20 o 
  11  -1  11       45.48       37.22     16.03 o 
  -7   0  11        3.56        8.83     13.74 o 
  -6   0  11       10.55       18.51     12.63 o 
  -5   0  11        1.36        0.74      3.24 o 
  -4   0  11        0.58       12.62     10.16 o 
  -3   0  11      149.20      154.41     10.25 o 
  -2   0  11      279.53      303.18      9.59 o 
  -1   0  11      128.29      122.47      7.44 o 
   0   0  11      142.12      123.42      6.76 o 
   1   0  11        7.54        4.06      3.95 o 
   2   0  11      145.35      123.03      7.80 o 
   3   0  11       18.29       11.19      8.17 o 
   4   0  11        9.69        0.00      6.81 o 
   5   0  11       11.72       21.02      9.75 o 
   6   0  11        0.00        0.00      3.64 o 
   7   0  11       74.07       70.32     11.19 o 
   8   0  11        5.39        0.00     10.54 o 
   9   0  11       72.56       69.82     15.49 o 
  10   0  11       27.04       13.35     15.19 o 
  -7   1  11       12.90        6.43     13.33 o 
  -6   1  11        4.00        0.00      9.69 o 
  -5   1  11       42.39       33.17      9.16 o 
  -4   1  11      113.96      104.40     12.35 o 
  -3   1  11        0.10        3.26     12.50 o 
  -2   1  11       92.92       78.62      8.02 o 
  -1   1  11      255.04      253.13      8.19 o 
   0   1  11       18.90       20.34      6.47 o 
   1   1  11       32.10       39.89      5.72 o 
   2   1  11       28.14       22.61      6.84 o 
   3   1  11      718.86      747.11     13.67 o 
   4   1  11       52.73       56.83      8.27 o 
   5   1  11      138.06      139.20     10.44 o 
   6   1  11       22.69       14.92      7.64 o 
   7   1  11      139.46      121.41      8.89 o 
   8   1  11     1848.77     2046.68     29.48 o 
   9   1  11       74.54       77.88     13.23 o 
  10   1  11       96.67      110.37     13.58 o 
  11   1  11        0.38        5.59     16.84 o 
  -6   2  11        0.02        1.86      5.29 o 
  -5   2  11       70.79       66.27      9.82 o 
  -4   2  11       16.38        6.19     11.51 o 
  -3   2  11      267.83      280.40     11.03 o 
  -2   2  11      238.41      211.71      8.69 o 
  -1   2  11      547.29      536.21      9.39 o 
   0   2  11       25.05       28.26      6.05 o 
   1   2  11      109.82       93.32      5.86 o 
   2   2  11       35.50       33.48      6.59 o 
   3   2  11        7.44        5.52      7.83 o 
   4   2  11       26.17       10.42      8.87 o 
   5   2  11       15.49       19.01      7.14 o 
   6   2  11      390.90      430.79     11.78 o 
   7   2  11       22.30        5.75      6.40 o 
   8   2  11      506.99      524.84     10.83 o 
   9   2  11        5.33        0.00      8.90 o 
  10   2  11       67.61       64.00     16.64 o 
  11   2  11        2.69        9.18     13.88 o 
  12   2  11        5.17        0.00     10.74 o 
  -6   3  11        0.24        1.56      5.36 o 
  -5   3  11       43.33       48.47      9.72 o 
  -4   3  11      332.25      313.69     22.94 o 
  -3   3  11       30.65       27.74      9.68 o 
  -2   3  11        8.79        4.00      5.25 o 
  -1   3  11        0.30        1.04      3.01 o 
   0   3  11      584.86      550.78      8.11 o 
   1   3  11        3.62        0.00      2.76 o 
   2   3  11        5.49        7.47      6.36 o 
   3   3  11       12.07       15.45      8.79 o 
   4   3  11       31.78       37.59     10.41 o 
   5   3  11       79.67       86.69      8.24 o 
   6   3  11       26.76       18.02      7.67 o 
   7   3  11      224.24      210.51      9.44 o 
   8   3  11      633.77      673.00     12.35 o 
   9   3  11      585.92      571.37     12.20 o 
  10   3  11        0.25        0.00      8.88 o 
  11   3  11       91.66      130.23     18.77 o 
  12   3  11        0.05        0.00    112.69 o 
  -6   4  11        7.21       10.41     11.13 o 
  -5   4  11        3.18        9.10      9.51 o 
  -4   4  11       50.07       34.14     11.35 o 
  -3   4  11      251.59      295.11     12.34 o 
  -2   4  11      245.30      253.27      9.97 o 
  -1   4  11      132.45      123.48     11.06 o 
   0   4  11      234.03      219.65      7.71 o 
   1   4  11      107.70      106.19      5.68 o 
   2   4  11      163.04      159.89      7.44 o 
   3   4  11       13.99       19.45      9.01 o 
   4   4  11        4.95        0.00      8.58 o 
   5   4  11       33.62       27.38      7.26 o 
   6   4  11       90.55       71.69      8.96 o 
   7   4  11      254.42      286.84     10.72 o 
   8   4  11        0.61        2.20      4.20 o 
   9   4  11       26.16       40.77      8.97 o 
  10   4  11       14.75        1.87      9.65 o 
  11   4  11        7.38       21.36     22.94 o 
  12   4  11        2.95        2.15     10.48 o 
  -6   5  11        6.12        0.71      9.29 o 
  -5   5  11       22.82       26.82     13.20 o 
  -4   5  11       27.57       21.96     11.06 o 
  -3   5  11        0.27       12.49      9.26 o 
  -2   5  11       52.19       49.19      8.12 o 
  -1   5  11       24.55       10.29      7.23 o 
   0   5  11        9.10        3.05      7.51 o 
   1   5  11       14.98       14.15      9.53 o 
   2   5  11       26.69       22.47      6.09 o 
   3   5  11       67.14       60.51     12.28 o 
   4   5  11       49.54       45.25      7.70 o 
   5   5  11      122.87      114.90      8.04 o 
   6   5  11      138.27      134.72      9.32 o 
   7   5  11      448.44      428.19     11.95 o 
   8   5  11      445.56      458.59     12.34 o 
   9   5  11      236.18      240.92     11.16 o 
  10   5  11       35.77       26.15      9.23 o 
  11   5  11        2.65        0.00      8.13 o 
  -5   6  11        6.89        0.00     88.42 o 
  -4   6  11       44.06       57.25     20.01 o 
  -3   6  11      267.09      259.51     18.01 o 
  -2   6  11      379.98      419.73     19.39 o 
  -1   6  11      478.46      494.48     13.78 o 
   0   6  11        3.89        7.38      8.45 o 
   1   6  11        6.28       10.50      8.71 o 
   2   6  11       26.45       26.85      6.48 o 
   3   6  11       32.26       26.67      8.52 o 
   4   6  11       22.65       16.95      7.65 o 
   5   6  11        5.77       11.34      9.35 o 
   6   6  11      728.96      764.74     14.06 o 
   7   6  11       30.92       32.85     10.84 o 
   8   6  11      542.79      498.06     12.96 o 
   9   6  11        4.83        9.66      7.73 o 
  10   6  11       35.63       42.75      9.97 o 
  11   6  11        2.24        3.98      8.73 o 
  -5   7  11       51.43       44.46     14.75 o 
  -4   7  11      136.17      163.26     15.44 o 
  -3   7  11       20.24       31.57     15.22 o 
  -2   7  11        8.56        6.89     21.59 o 
  -1   7  11       77.38       87.21     15.65 o 
   0   7  11      134.91      137.84     14.88 o 
   1   7  11        1.32        0.91      3.73 o 
   2   7  11       54.63       45.45      8.98 o 
   3   7  11        1.01       12.08      8.13 o 
   4   7  11       23.47       24.11      8.48 o 
   5   7  11      196.76      205.68      9.82 o 
   6   7  11        0.48        7.39     10.08 o 
   7   7  11       54.22       53.01      9.77 o 
   8   7  11      562.31      614.69     13.91 o 
   9   7  11      459.00      451.21     13.44 o 
  10   7  11        0.24       11.83     13.16 o 
  11   7  11       57.66       51.53     10.79 o 
  -4   8  11       13.73       26.93     14.22 o 
  -3   8  11      123.45      120.44     16.65 o 
  -2   8  11       39.39       28.79     15.37 o 
  -1   8  11       37.38       27.87     14.58 o 
   0   8  11      253.21      279.57     16.82 o 
   1   8  11        7.82        5.26     12.82 o 
   2   8  11        0.05        0.00     20.48 o 
   3   8  11       46.88       50.44      7.03 o 
   4   8  11        0.60        5.76      8.34 o 
   5   8  11       25.11       23.31      8.51 o 
   6   8  11        5.69       17.76     10.57 o 
   7   8  11       14.48        4.82      6.84 o 
   8   8  11        0.13       13.09     13.03 o 
   9   8  11        5.87        2.00     10.29 o 
  10   8  11       10.39       14.11     11.57 o 
  11   8  11        1.13        5.47      9.19 o 
  -3   9  11        5.87        8.92     14.57 o 
  -2   9  11       13.60        6.80     14.88 o 
   0   9  11       48.28       38.46     13.77 o 
   1   9  11       14.74        9.69     16.02 o 
   2   9  11       25.65        7.45      7.02 o 
   3   9  11        5.82        4.25     15.05 o 
   4   9  11        5.60        9.40     10.29 o 
   5   9  11       96.86      111.21      9.57 o 
   6   9  11       75.60       77.19     10.57 o 
   7   9  11      150.59      187.83     11.63 o 
   8   9  11      374.48      434.86     10.61 o 
   9   9  11       92.77       78.41     11.00 o 
  10   9  11        0.05        0.00     11.00 o 
  -3  10  11       46.15       61.42     14.78 o 
  -2  10  11      153.80      153.61     17.57 o 
  -1  10  11       62.17       53.41     17.53 o 
   0  10  11        0.10        0.00      3.94 o 
   1  10  11       18.12       14.36     12.77 o 
   2  10  11       39.04       51.07     10.80 o 
   3  10  11        0.07        7.76     22.33 o 
   4  10  11        9.78        3.94      7.92 o 
   5  10  11        1.19        0.54      5.35 o 
   6  10  11      135.80      159.00     10.39 o 
   7  10  11       10.18        8.86     10.46 o 
   8  10  11      216.92      251.85     10.08 o 
   9  10  11        4.60       14.11     11.25 o 
  10  10  11       20.18        2.79      7.37 o 
  -2  11  11        0.13        7.13     15.62 o 
  -1  11  11       46.81       32.37     15.18 o 
   0  11  11       27.68       14.03     14.50 o 
   1  11  11        9.92       15.52     11.03 o 
   2  11  11        9.51       10.60      9.84 o 
   3  11  11        0.02        6.58      8.46 o 
   4  11  11       24.14       22.47      9.75 o 
   5  11  11       10.01       15.03     10.56 o 
   6  11  11        7.97        4.87      6.94 o 
   7  11  11        0.00        0.00      5.90 o 
   8  11  11      230.18      252.29     10.59 o 
   9  11  11      246.05      262.44     13.87 o 
  -1  12  11       15.31       22.81     15.45 o 
   0  12  11       67.31       54.92     15.25 o 
   1  12  11        0.22        4.99     10.97 o 
   2  12  11        8.71       16.90     10.16 o 
   3  12  11        0.81        8.79     14.04 o 
   4  12  11        0.00        0.00      4.22 o 
   5  12  11        0.20        5.36      9.98 o 
   6  12  11        3.68        5.85     22.56 o 
   7  12  11       29.07       38.56     13.02 o 
   8  12  11        0.20        7.34      6.36 o 
   1  13  11       26.66       32.75     11.92 o 
   2  13  11        9.53       10.50     11.24 o 
   3  13  11        7.92        8.02      9.17 o 
   4  13  11       13.60       17.13      8.80 o 
   5  13  11       10.85       17.34     11.93 o 
   6  13  11       46.87       46.58     11.73 o 
   7  13  11       46.52       50.15     12.02 o 
   4  14  11        4.92        8.19     10.00 o 
   5  14  11        2.46        5.39     13.10 o 
  -1 -12  12       11.32        7.24     14.71 o 
   0 -12  12       12.57        1.10      6.33 o 
   1 -12  12       64.75       70.66     11.52 o 
   2 -12  12        0.82        0.00     18.41 o 
  -2 -11  12        0.83        0.96     11.72 o 
  -1 -11  12       36.01       51.43     12.77 o 
   0 -11  12      466.79      519.64     16.39 o 
   1 -11  12       30.39       23.58     10.41 o 
   2 -11  12       49.98       57.44     10.35 o 
   3 -11  12        3.16        0.00      8.56 o 
   4 -11  12       52.30       59.76     15.96 o 
  -4 -10  12        5.21        7.87     16.23 o 
  -3 -10  12        0.89        0.00     10.42 o 
  -2 -10  12       31.02       41.62     12.86 o 
  -1 -10  12       10.19       16.91     12.23 o 
   0 -10  12       52.31       70.20     11.15 o 
   1 -10  12        3.51        6.03      7.68 o 
   2 -10  12        0.01        1.34      7.81 o 
   3 -10  12        0.55        8.59     22.73 o 
   4 -10  12       25.35       26.29     11.17 o 
   5 -10  12        0.27       10.71     13.06 o 
   6 -10  12        7.25        8.97     11.67 o 
  -4  -9  12       22.50       18.91     12.19 o 
  -3  -9  12      111.53      131.67     14.62 o 
  -2  -9  12        3.30        0.00     54.86 o 
  -1  -9  12      560.39      641.94     36.95 o 
   0  -9  12       34.68       36.52     10.49 o 
   1  -9  12       25.50       13.73      9.03 o 
   2  -9  12       14.37       13.64      8.52 o 
   3  -9  12       63.89       76.46     11.30 o 
   4  -9  12        7.42        0.69      4.64 o 
   5  -9  12      154.47      181.99     13.16 o 
   6  -9  12        0.90        5.54     11.26 o 
   7  -9  12        0.19        0.00      8.16 o 
  -5  -8  12        9.40       15.39     13.33 o 
  -4  -8  12        0.63        1.75      5.04 o 
  -3  -8  12      117.79      127.02     13.63 o 
  -2  -8  12        7.46        6.63     11.48 o 
  -1  -8  12       65.61       81.45     12.15 o 
   0  -8  12       76.22       96.45     13.11 o 
   1  -8  12       78.65       71.81     11.93 o 
   2  -8  12        7.71        6.34      5.37 o 
   3  -8  12        0.18        1.06      9.42 o 
   4  -8  12       30.41       36.06     10.98 o 
   5  -8  12       59.85       75.31     11.79 o 
   6  -8  12       54.94       46.32     14.59 o 
   7  -8  12        5.70        0.00      9.68 o 
   8  -8  12       13.40       19.04     15.58 o 
  -5  -7  12        5.29        9.94     16.86 o 
  -4  -7  12        0.05       10.45     15.07 o 
  -3  -7  12       26.49       31.73     12.80 o 
  -2  -7  12        0.01        0.00      3.37 o 
  -1  -7  12        5.35        6.36     11.73 o 
   0  -7  12     2294.33     2615.64     27.21 o 
   1  -7  12       21.66       10.27      7.17 o 
   2  -7  12       18.30       10.77      7.48 o 
   3  -7  12       16.49        6.57     11.12 o 
   4  -7  12       30.55       23.93      9.75 o 
   5  -7  12       19.54       24.09     13.72 o 
   6  -7  12       25.54       13.08     13.87 o 
   7  -7  12       25.82       10.93     14.50 o 
   8  -7  12       27.84       38.87     16.78 o 
  -6  -6  12       21.88        7.88     17.85 o 
  -5  -6  12        0.55        6.17     16.16 o 
  -4  -6  12        2.95        5.54     12.93 o 
  -3  -6  12        2.92        5.05     10.92 o 
  -2  -6  12      121.62       92.96      9.88 o 
  -1  -6  12        7.02       16.49      8.66 o 
   0  -6  12        3.39       16.38      8.99 o 
   1  -6  12        5.93        9.61      5.37 o 
   2  -6  12      103.33      106.72      8.83 o 
   3  -6  12      134.19      123.19      7.93 o 
   4  -6  12        1.81        0.00      8.88 o 
   5  -6  12       49.36       47.54     13.67 o 
   6  -6  12       40.62       35.06     13.97 o 
   7  -6  12        3.14        0.00     10.16 o 
   8  -6  12        1.91        6.81     23.44 o 
   9  -6  12       28.39       14.24     17.11 o 
  -6  -5  12        0.91       11.88     33.30 o 
  -5  -5  12        5.30        7.23     10.85 o 
  -4  -5  12       44.98       51.65     10.23 o 
  -3  -5  12      281.47      313.71     11.22 o 
  -2  -5  12        3.49       13.51      9.97 o 
  -1  -5  12     1432.06     1637.07     25.30 o 
   0  -5  12      169.64      164.20      8.77 o 
   1  -5  12      140.83      138.89      8.59 o 
   2  -5  12       11.62       16.73      7.88 o 
   3  -5  12      463.61      530.85     11.44 o 
   4  -5  12        6.50        1.02      3.97 o 
   5  -5  12      409.06      447.13     11.22 o 
   6  -5  12       33.05       36.67      8.61 o 
   7  -5  12       47.87       44.87     14.44 o 
   8  -5  12       18.23        5.46     18.72 o 
   9  -5  12        0.19        1.21     11.77 o 
  -6  -4  12        0.46        2.63     17.64 o 
  -5  -4  12        5.09        0.08      4.76 o 
  -4  -4  12        0.02        7.31     21.57 o 
  -3  -4  12       75.82       80.51      9.96 o 
  -2  -4  12        0.72        5.90     13.26 o 
  -1  -4  12      233.59      220.06      8.90 o 
   0  -4  12        7.39       24.55      7.76 o 
   1  -4  12        0.27        0.16      8.09 o 
   2  -4  12        0.16        2.88      6.95 o 
   3  -4  12      171.62      204.51      9.45 o 
   4  -4  12      113.40      117.29      9.08 o 
   5  -4  12        4.74        0.30      4.34 o 
   6  -4  12      196.21      190.08     11.93 o 
   7  -4  12       31.45       24.81     10.38 o 
   8  -4  12        0.95        0.11     10.41 o 
   9  -4  12        1.38        0.73     11.23 o 
  10  -4  12        3.53       15.43     25.22 o 
  -6  -3  12        5.63       16.06     13.91 o 
  -5  -3  12        0.07        3.76     15.87 o 
  -4  -3  12        1.01        1.44      7.15 o 
  -3  -3  12       91.62       79.07      9.65 o 
  -2  -3  12        2.29        0.00      5.90 o 
  -1  -3  12       31.06       36.61      7.81 o 
   0  -3  12     4831.98     5280.84     23.42 o 
   1  -3  12      463.89      463.33      9.92 o 
   2  -3  12      380.13      401.66     10.73 o 
   3  -3  12        8.12       10.36      7.98 o 
   4  -3  12      122.12      123.28     11.01 o 
   5  -3  12        0.29        7.20      8.39 o 
   6  -3  12      140.32      169.46     10.08 o 
   7  -3  12      113.87      110.14     10.15 o 
   8  -3  12        0.01        1.47      5.26 o 
   9  -3  12        0.41        0.00     21.24 o 
  10  -3  12        9.72       13.60     16.34 o 
  -6  -2  12       54.39       54.92     13.91 o 
  -5  -2  12        1.63        0.00     11.46 o 
  -4  -2  12       30.62       27.05     10.97 o 
  -3  -2  12        0.92        0.00      5.37 o 
  -2  -2  12      443.79      443.88     10.75 o 
  -1  -2  12      117.48      119.03      8.27 o 
   0  -2  12      158.88      191.47      8.66 o 
   1  -2  12       78.49       90.65      7.57 o 
   2  -2  12       90.28      100.35      8.74 o 
   3  -2  12      126.66      143.94      8.79 o 
   4  -2  12        4.21        2.52      3.81 o 
   5  -2  12       92.59       91.73      9.56 o 
   6  -2  12      114.24      121.39      8.87 o 
   7  -2  12       39.94       38.01      9.44 o 
   8  -2  12        8.62        9.25     19.20 o 
   9  -2  12      131.25      115.05     16.66 o 
  10  -2  12        0.01        7.95     16.04 o 
  11  -2  12        3.48        0.00     10.68 o 
  -6  -1  12        0.25        0.00     18.48 o 
  -5  -1  12       10.61        8.08     12.14 o 
  -4  -1  12        0.10        6.89     13.80 o 
  -3  -1  12      393.88      360.42     11.78 o 
  -2  -1  12        8.53        6.40      5.15 o 
  -1  -1  12     2091.71     2224.22     16.52 o 
   0  -1  12       12.67       25.23      7.14 o 
   1  -1  12      437.18      457.03      9.38 o 
   2  -1  12       19.47       25.50      7.77 o 
   3  -1  12       39.35       44.76      9.52 o 
   4  -1  12      179.14      172.04      9.61 o 
   5  -1  12      131.18      110.05      9.75 o 
   6  -1  12      164.66      168.70     10.16 o 
   7  -1  12       61.46       73.32     11.65 o 
   8  -1  12      172.87      209.10     16.96 o 
   9  -1  12        0.46        5.23     21.27 o 
  10  -1  12       11.31        5.78     13.89 o 
  11  -1  12        0.14        5.77     18.03 o 
  -6   0  12        0.60        7.45     16.89 o 
  -5   0  12        7.89        1.79      7.40 o 
  -4   0  12        0.21       13.71     13.19 o 
  -3   0  12        5.27        4.16      9.19 o 
  -2   0  12      135.59      124.69      8.83 o 
  -1   0  12      189.93      225.48      8.76 o 
   0   0  12      444.20      519.23      9.88 o 
   1   0  12       82.41       84.26      6.89 o 
   2   0  12       14.09       17.06      7.20 o 
   3   0  12        0.06        2.44      9.60 o 
   4   0  12        0.26        0.00      8.79 o 
   5   0  12       15.66       15.44      9.05 o 
   6   0  12      421.13      445.16     14.26 o 
   7   0  12       14.37        7.44     22.51 o 
   8   0  12        1.78        0.00     11.64 o 
   9   0  12       15.16       18.75     14.24 o 
  10   0  12        5.03        8.09     15.30 o 
  11   0  12        2.28       10.87     23.10 o 
  -6   1  12        4.11        4.41     10.04 o 
  -5   1  12       11.69        7.11     12.42 o 
  -4   1  12        1.80        4.16      6.23 o 
  -3   1  12       99.43       97.61      9.58 o 
  -2   1  12       70.07       72.37      8.27 o 
  -1   1  12       29.26       22.20      7.30 o 
   0   1  12     4852.58     5200.16     30.22 o 
   1   1  12      114.20      109.50      7.01 o 
   2   1  12      154.45      130.99      8.45 o 
   3   1  12       15.90       11.94      8.96 o 
   4   1  12      632.21      610.36     11.95 o 
   5   1  12       23.02       29.99     10.71 o 
   6   1  12      223.17      231.78     13.31 o 
   7   1  12      132.36      100.54     15.07 o 
   8   1  12       20.16        5.52     15.26 o 
   9   1  12        0.04        0.00      5.10 o 
  10   1  12        0.69        0.00      9.90 o 
  11   1  12       52.73       47.74     13.80 o 
  -6   2  12       19.18       21.06     10.61 o 
  -5   2  12        0.49        0.00      3.62 o 
  -4   2  12       57.54       52.46     12.69 o 
  -3   2  12       42.01       56.13      9.19 o 
  -2   2  12      509.87      531.13     10.79 o 
  -1   2  12       27.18       26.88      7.35 o 
   0   2  12      491.00      574.63     10.85 o 
   1   2  12        8.44       10.26      6.07 o 
   2   2  12      183.06      159.83      8.31 o 
   3   2  12      188.79      185.08     10.80 o 
   4   2  12        8.53        6.02      8.20 o 
   5   2  12        6.66       12.48     11.21 o 
   6   2  12        0.74        0.07      4.05 o 
   7   2  12       58.35       42.68      9.48 o 
   8   2  12        5.89        6.70     22.57 o 
   9   2  12      123.01       99.94     16.88 o 
  10   2  12        1.95        3.57     20.72 o 
  11   2  12        1.76        0.00     34.59 o 
  -5   3  12        0.22        0.05      6.80 o 
  -4   3  12        2.51        0.00      9.87 o 
  -3   3  12      373.23      352.47     13.53 o 
  -2   3  12        0.81        2.98      8.80 o 
  -1   3  12      342.79      325.64     13.48 o 
   0   3  12      388.97      378.47      8.89 o 
   1   3  12      186.17      205.32      7.32 o 
   2   3  12      323.40      316.50      9.33 o 
   3   3  12      109.01      111.66      9.75 o 
   4   3  12       97.49       72.64      8.79 o 
   5   3  12      121.18      109.97      9.06 o 
   6   3  12        6.75        5.10      5.51 o 
   7   3  12      113.20       90.15     11.52 o 
   8   3  12       83.38       60.88      8.62 o 
   9   3  12        1.72        0.00      5.69 o 
  10   3  12        0.19        0.76     14.02 o 
  11   3  12        0.15        0.00     24.72 o 
  -5   4  12        6.65        3.36      9.91 o 
  -4   4  12        0.18        4.65     14.08 o 
  -3   4  12        3.61        5.20     11.31 o 
  -2   4  12      175.91      174.80      9.96 o 
  -1   4  12       64.06       61.71     10.85 o 
   0   4  12        0.29       17.48      9.62 o 
   1   4  12       41.80       36.26      5.81 o 
   2   4  12        2.96        2.69      6.55 o 
   3   4  12       26.52       34.69      9.36 o 
   4   4  12      159.40      162.69     12.20 o 
   5   4  12        0.60        3.81      8.92 o 
   6   4  12       37.85       27.92      7.96 o 
   7   4  12        2.94        0.00      4.47 o 
   8   4  12        0.01        0.00      6.91 o 
   9   4  12       51.02       51.39      9.02 o 
  10   4  12       27.21       23.89     17.33 o 
  11   4  12        1.03        2.35     18.24 o 
  -5   5  12        6.86        0.00     10.04 o 
  -3   5  12       15.95        9.31     11.25 o 
  -2   5  12        6.23       12.46     12.21 o 
  -1   5  12       72.27       62.62     10.70 o 
   0   5  12     1561.31     1738.78     20.09 o 
   1   5  12      336.47      359.74     14.69 o 
   2   5  12      178.10      154.46      7.91 o 
   3   5  12       17.69       10.31      9.08 o 
   4   5  12       15.25       14.80     11.43 o 
   5   5  12      146.87      157.10      9.15 o 
   6   5  12       38.56       29.67      8.16 o 
   7   5  12        0.64        4.22     10.02 o 
   8   5  12      103.45      108.22     10.27 o 
   9   5  12       75.67       62.08      9.72 o 
  10   5  12        0.76        1.25      6.25 o 
  11   5  12       62.53       50.51     18.04 o 
  -4   6  12       22.80        0.00     91.88 o 
  -3   6  12       33.15       38.67     16.58 o 
  -2   6  12       56.69       33.85     15.60 o 
  -1   6  12       27.89       30.61     12.47 o 
   0   6  12      306.70      343.44     16.78 o 
   1   6  12        2.35        0.00      5.17 o 
   2   6  12        8.76        0.00      4.40 o 
   3   6  12      339.37      370.12      9.77 o 
   4   6  12       58.95       73.10      9.77 o 
   5   6  12      281.30      296.62     10.31 o 
   6   6  12       49.14       52.56      9.32 o 
   7   6  12      187.74      212.46     11.36 o 
   8   6  12        5.89        3.15     20.80 o 
   9   6  12      124.91      122.17     10.77 o 
  10   6  12        3.04        9.92      9.88 o 
  11   6  12        3.22        2.43     15.52 o 
  -4   7  12        3.02        0.00      8.15 o 
  -3   7  12      127.00      101.47     18.03 o 
  -1   7  12      297.49      329.95     18.96 o 
   0   7  12      253.30      262.61     17.15 o 
   1   7  12      170.37      165.08     10.15 o 
   2   7  12       41.12       44.59     10.04 o 
   3   7  12        0.90        0.00      5.32 o 
   4   7  12       12.12       20.92     10.60 o 
   5   7  12        2.92        1.94      8.72 o 
   6   7  12        2.51        4.18      5.81 o 
   7   7  12       14.86       12.97     11.10 o 
   8   7  12       54.88       57.19     10.25 o 
   9   7  12       58.24       66.19     10.31 o 
  10   7  12       36.89       30.33     10.53 o 
  11   7  12        6.12        1.59      3.24 o 
  -3   8  12        9.16        7.89     16.66 o 
  -2   8  12      217.68      253.74     18.63 o 
  -1   8  12        0.35        0.00      1.82 o 
   0   8  12       56.11       67.44     16.33 o 
   1   8  12       13.24        8.27     14.16 o 
   2   8  12       17.46        8.49     20.79 o 
   3   8  12       33.39       28.25      8.46 o 
   4   8  12      109.17      113.30      9.26 o 
   5   8  12       20.38       25.27      9.21 o 
   6   8  12        4.58        9.30     11.39 o 
   7   8  12       18.74       23.56     10.42 o 
   8   8  12       75.81       72.43     10.23 o 
   9   8  12       12.42       13.84     10.56 o 
  10   8  12       20.47       24.69     11.10 o 
  -3   9  12        0.04       10.32     20.96 o 
  -2   9  12        0.17        6.77     15.12 o 
  -1   9  12       19.98        5.92     20.58 o 
   0   9  12      362.83      391.93     28.61 o 
   1   9  12       59.23       46.57     14.45 o 
   2   9  12       23.31       24.84     13.57 o 
   3   9  12        5.91        0.00      7.26 o 
   4   9  12        3.96        0.00      2.72 o 
   5   9  12       89.42      100.35      9.50 o 
   6   9  12        0.94        1.78     10.07 o 
   7   9  12        8.78        6.92     10.43 o 
   8   9  12      118.84      108.61     11.41 o 
   9   9  12       61.12       48.17     10.62 o 
  10   9  12        0.11        1.91      3.53 o 
  -2  10  12       26.75       26.52     15.83 o 
  -1  10  12       36.21       41.87     15.63 o 
   0  10  12      195.59      202.10     17.68 o 
   1  10  12        2.88        0.00     15.91 o 
   2  10  12        6.20        0.00     12.40 o 
   3  10  12      118.36      114.37     13.33 o 
   4  10  12       14.20       21.42     10.14 o 
   5  10  12       35.00       38.21     10.49 o 
   6  10  12       46.31       53.04      9.86 o 
   7  10  12       61.96       52.85      9.96 o 
   8  10  12       12.14        8.64     10.66 o 
   9  10  12      119.37      130.37     12.41 o 
  10  10  12        7.91        0.81      4.24 o 
  -1  11  12       20.40       13.01     16.32 o 
   0  11  12      131.49      163.35     17.28 o 
   1  11  12       28.76       20.22     14.44 o 
   2  11  12        0.17        1.20     12.37 o 
   3  11  12        3.20        4.85      7.93 o 
   4  11  12        1.45        9.65     10.57 o 
   5  11  12       10.38        7.07     11.61 o 
   6  11  12       34.98       43.66     11.05 o 
   7  11  12        1.02        0.00      7.21 o 
   8  11  12        8.55       18.40     13.18 o 
   9  11  12       72.90       75.04     12.58 o 
   0  12  12        7.19       12.22     15.38 o 
   1  12  12       43.41       45.94     12.46 o 
   2  12  12        3.76        0.00      8.67 o 
   3  12  12        4.02        0.86      8.40 o 
   4  12  12        0.69        7.14     10.87 o 
   5  12  12        0.64        0.00      8.71 o 
   6  12  12        1.81        0.00     10.98 o 
   7  12  12       18.69       21.60     11.32 o 
   8  12  12       18.51       22.00     12.53 o 
   2  13  12        4.57        0.00     15.58 o 
   3  13  12        0.37        0.00     34.57 o 
   4  13  12        3.63        9.79      9.49 o 
   5  13  12       16.19       14.06      9.05 o 
   6  13  12        5.84        1.43      7.93 o 
  -1 -11  13       45.17       62.64     18.74 o 
   0 -11  13      138.28      157.59     13.91 o 
   1 -11  13       83.16       81.84     11.71 o 
   2 -11  13        1.63        0.00      9.57 o 
   3 -11  13       32.69       37.02     13.43 o 
  -2 -10  13        1.13        0.00      9.76 o 
  -1 -10  13        8.05       10.03     16.07 o 
   0 -10  13       20.81       36.76     15.84 o 
   1 -10  13       18.66       38.25     10.60 o 
   2 -10  13       20.22        8.56     11.51 o 
   3 -10  13        6.45        1.33      5.95 o 
   4 -10  13       88.11      113.36     16.46 o 
   5 -10  13       14.12       17.56     12.31 o 
  -3  -9  13        0.98        2.40     14.54 o 
  -2  -9  13       23.71       22.48     12.32 o 
  -1  -9  13       74.93       88.13     22.41 o 
   0  -9  13      464.49      582.09     18.34 o 
   1  -9  13        5.75        9.91     22.49 o 
   2  -9  13        3.14       11.06     12.03 o 
   3  -9  13        1.51        9.69     14.88 o 
   4  -9  13        7.47       12.08     11.16 o 
   5  -9  13       22.25       10.72     11.44 o 
   6  -9  13       91.02       95.50     13.22 o 
  -4  -8  13       18.12        3.26      7.38 o 
  -3  -8  13        0.82        0.00     11.54 o 
  -2  -8  13       16.30       19.74     14.48 o 
  -1  -8  13        3.62        5.96     21.35 o 
   0  -8  13       84.85      112.10     13.68 o 
   1  -8  13        0.61        0.00      3.31 o 
   2  -8  13       99.81      100.86     12.80 o 
   3  -8  13       54.44       57.44      9.59 o 
   4  -8  13        0.03        6.08     10.96 o 
   5  -8  13       44.08       41.17     11.65 o 
   6  -8  13       14.23        8.51     22.09 o 
   7  -8  13       32.11       17.70     15.59 o 
  -4  -7  13        0.36        5.97     15.31 o 
  -3  -7  13        2.74        0.00      9.84 o 
  -2  -7  13       11.25        0.00      6.48 o 
  -1  -7  13       97.12      102.08     15.36 o 
   0  -7  13       75.04       94.76     13.00 o 
   1  -7  13      808.49      948.41     15.57 o 
   2  -7  13        2.10        0.52      7.67 o 
   3  -7  13       87.51       83.59     11.84 o 
   4  -7  13       39.44       46.47     11.36 o 
   5  -7  13      302.17      380.13     14.91 o 
   6  -7  13        1.09        5.63     20.07 o 
   7  -7  13        0.07        9.86     14.64 o 
   8  -7  13        0.60        0.00     17.90 o 
  -5  -6  13        3.50        2.33     32.74 o 
  -4  -6  13        1.55       11.29     12.50 o 
  -3  -6  13       10.09       11.08     11.66 o 
  -2  -6  13       30.85       20.35     11.58 o 
  -1  -6  13       20.23       24.86      8.27 o 
   0  -6  13       48.97       55.20     12.30 o 
   1  -6  13       28.55       28.17      9.17 o 
   2  -6  13       69.42       60.12      8.25 o 
   3  -6  13        1.69        0.00      4.34 o 
   4  -6  13      281.91      251.85      8.54 o 
   5  -6  13       33.93       35.94     13.97 o 
   6  -6  13        9.86       25.95     19.63 o 
   7  -6  13        3.46       11.74     20.23 o 
   8  -6  13        0.54        5.15     15.98 o 
   9  -6  13        1.20        9.11     24.65 o 
  -5  -5  13        4.65       16.57     17.26 o 
  -4  -5  13        3.71        7.55     12.19 o 
  -3  -5  13        0.64        3.15      4.11 o 
  -2  -5  13       60.37       53.49      9.21 o 
  -1  -5  13        5.37        8.65      8.64 o 
   0  -5  13     1661.18     1892.59     19.68 o 
   1  -5  13        3.97        0.43      2.66 o 
   2  -5  13        0.06        4.11      9.25 o 
   3  -5  13       19.41       17.12      8.30 o 
   4  -5  13       18.84        9.12      8.30 o 
   5  -5  13       60.01       69.44      8.22 o 
   6  -5  13       96.54       79.01      9.49 o 
   7  -5  13        1.05        0.00    591.99 o 
   8  -5  13       27.10       28.74     16.84 o 
   9  -5  13        2.06        0.82     15.21 o 
  -5  -4  13        0.96        3.97     17.21 o 
  -4  -4  13       59.21       70.83     10.69 o 
  -3  -4  13        0.00        0.00      7.04 o 
  -2  -4  13      125.82      124.33     10.24 o 
  -1  -4  13       21.51       17.48      7.59 o 
   0  -4  13      353.99      412.58     10.48 o 
   1  -4  13        0.17        3.42      6.39 o 
   2  -4  13      115.48      125.52      9.81 o 
   3  -4  13       18.86       27.06      8.71 o 
   4  -4  13       81.99       82.63      8.41 o 
   5  -4  13      231.10      234.95     10.70 o 
   6  -4  13       38.16       46.04      9.25 o 
   7  -4  13       90.82       89.96      9.89 o 
   8  -4  13       15.95        3.95     11.62 o 
   9  -4  13       23.34       26.48     16.56 o 
  10  -4  13        1.02        6.37     23.83 o 
  -5  -3  13       18.23       23.28     12.07 o 
  -4  -3  13        0.01        9.53     10.29 o 
  -3  -3  13       21.77       17.68      9.93 o 
  -2  -3  13       41.66       44.70      9.42 o 
  -1  -3  13      238.10      276.39      9.64 o 
   0  -3  13        1.51       13.40      7.54 o 
   1  -3  13     2079.82     2124.55     16.66 o 
   2  -3  13      161.36      165.54     10.14 o 
   3  -3  13      306.50      358.14     11.00 o 
   4  -3  13        3.03        2.87     10.37 o 
   5  -3  13      665.60      685.82     15.96 o 
   6  -3  13       37.70       14.22      6.96 o 
   7  -3  13       11.89        7.09     10.67 o 
   8  -3  13        7.99       11.77     10.88 o 
   9  -3  13        6.77       14.30     20.68 o 
  10  -3  13        5.19       10.20     25.69 o 
  -5  -2  13       37.95       49.28     12.35 o 
  -4  -2  13        0.00       13.34     10.69 o 
  -3  -2  13        3.81        7.82     13.17 o 
  -2  -2  13       64.70       63.78      8.84 o 
  -1  -2  13       21.53       23.10      7.93 o 
   0  -2  13       66.90       79.78      8.53 o 
   1  -2  13       45.75       39.30      7.89 o 
   2  -2  13      141.51      130.67      9.96 o 
   3  -2  13        1.83        6.49     12.24 o 
   4  -2  13        0.78        0.37     12.01 o 
   5  -2  13        0.01        1.04      4.00 o 
   6  -2  13        4.30       10.03     12.55 o 
   7  -2  13        5.82        1.95      4.49 o 
   8  -2  13        5.75        4.96      8.82 o 
   9  -2  13       12.07        7.79     15.77 o 
  10  -2  13       13.84       15.05     17.02 o 
  -5  -1  13        3.76        0.00     14.46 o 
  -4  -1  13        1.05        0.00      2.73 o 
  -3  -1  13       23.34       22.72      9.63 o 
  -2  -1  13      142.20      125.74      9.30 o 
  -1  -1  13       28.46       18.63      8.02 o 
   0  -1  13     2806.10     3177.39     19.45 o 
   1  -1  13       10.01       14.89      7.41 o 
   2  -1  13      240.37      248.32     10.32 o 
   3  -1  13      197.37      210.39      9.94 o 
   4  -1  13      191.87      189.06     12.13 o 
   5  -1  13       86.20       78.76      9.86 o 
   6  -1  13      214.25      192.36     11.18 o 
   7  -1  13       37.49       24.57     10.33 o 
   8  -1  13       31.36       29.79     14.67 o 
   9  -1  13       20.68       20.63     12.86 o 
  10  -1  13        0.65        9.48     22.07 o 
  11  -1  13        0.13        6.02     18.76 o 
  -5   0  13        0.24        5.29     13.20 o 
  -4   0  13       38.55       43.91     13.84 o 
  -3   0  13        0.41       11.38      9.04 o 
  -2   0  13      140.54      131.33      8.90 o 
  -1   0  13        0.02        0.00      8.96 o 
   0   0  13      236.12      252.83     10.05 o 
   1   0  13       38.35       43.12      7.64 o 
   2   0  13      162.41      138.69      9.69 o 
   3   0  13      109.56       96.49      9.25 o 
   4   0  13       13.15        5.45      7.79 o 
   5   0  13       20.39       21.04      9.63 o 
   6   0  13       27.11       35.09      9.89 o 
   7   0  13      112.04      121.47     12.57 o 
   8   0  13        0.68        0.00     17.20 o 
   9   0  13       11.12       31.98     15.49 o 
  10   0  13        2.67        0.00      5.70 o 
  11   0  13        0.85        0.00     11.72 o 
  -5   1  13        3.26        0.33      4.30 o 
  -3   1  13       21.31       21.20     10.37 o 
  -2   1  13        0.35       11.07     11.31 o 
  -1   1  13      193.87      196.09      8.91 o 
   0   1  13      291.20      326.55     10.33 o 
   1   1  13     3223.99     3403.19     19.06 o 
   2   1  13        0.33        0.00      9.16 o 
   3   1  13      913.03      938.65     13.75 o 
   4   1  13        4.65        1.56      4.49 o 
   5   1  13      321.90      286.91     11.99 o 
   6   1  13       63.17       43.57     11.70 o 
   7   1  13        5.94        7.87     14.17 o 
   8   1  13       20.88       36.14     16.08 o 
   9   1  13       11.20        0.00      9.29 o 
  10   1  13       13.68       24.30     17.61 o 
  11   1  13        0.12       13.65     18.42 o 
  -5   2  13       18.92        9.06      7.33 o 
  -4   2  13        9.75       14.51     12.48 o 
  -3   2  13        8.22        7.13      9.32 o 
  -2   2  13       44.73       42.60      9.04 o 
  -1   2  13       20.70        9.76     10.99 o 
   0   2  13      425.25      448.17      9.50 o 
   1   2  13       42.36       45.20      7.00 o 
   2   2  13      102.71       93.01      9.00 o 
   3   2  13       68.13       82.46      8.58 o 
   4   2  13      117.61      138.40     10.57 o 
   5   2  13        9.40       12.29      9.11 o 
   6   2  13      122.14      119.87     12.78 o 
   7   2  13       40.64       36.83      8.52 o 
   8   2  13        0.26        0.00     19.57 o 
   9   2  13        0.11        9.97     24.01 o 
  -5   3  13        2.03       22.55     13.44 o 
  -4   3  13        5.75        8.50     11.89 o 
  -3   3  13        5.25        8.79     10.06 o 
  -2   3  13      150.49      137.07      9.85 o 
  -1   3  13      129.28      124.60     12.30 o 
   0   3  13     2702.60     3155.95     26.88 o 
   1   3  13       63.30       63.20      7.27 o 
   2   3  13        0.83        0.00     30.15 o 
   3   3  13        4.02        1.48      5.51 o 
   4   3  13       21.11       24.95      9.81 o 
   5   3  13       68.53       93.02     11.97 o 
   6   3  13      196.03      185.33     10.09 o 
   7   3  13       73.99       71.62      9.27 o 
   8   3  13        0.32        2.82     10.71 o 
   9   3  13        0.13        9.78     16.84 o 
  10   3  13        1.07        5.66     21.11 o 
  11   3  13        8.85       17.39     18.93 o 
  -4   4  13       19.62       17.56     12.36 o 
  -3   4  13        0.04        0.81      7.10 o 
  -2   4  13      133.59      130.80      9.64 o 
  -1   4  13       92.49       82.99     11.59 o 
   0   4  13      186.04      219.10     12.44 o 
   1   4  13      228.80      258.98     14.24 o 
   2   4  13      207.59      203.97      9.15 o 
   3   4  13      136.29      117.52     10.07 o 
   4   4  13        8.53        7.96      8.95 o 
   5   4  13       56.53       44.95     12.49 o 
   6   4  13        1.65        1.12      8.15 o 
   7   4  13      229.85      236.64      9.61 o 
   8   4  13        1.24        0.18      4.39 o 
   9   4  13        8.42        4.57      9.25 o 
  10   4  13       15.41        6.27     10.15 o 
  11   4  13        2.77        0.00     16.04 o 
  -4   5  13        0.00        5.17     22.54 o 
  -3   5  13        6.32        5.27     10.14 o 
  -2   5  13        8.02       12.63     11.31 o 
  -1   5  13        8.07        0.00      4.51 o 
   0   5  13      237.72      250.49     12.31 o 
   1   5  13     2526.21     2785.75     29.91 o 
   2   5  13        2.77        0.00      9.84 o 
   3   5  13      169.86      168.46      8.92 o 
   4   5  13      119.85      133.60      9.69 o 
   5   5  13      117.49      114.79     10.15 o 
   6   5  13      394.55      423.91     11.14 o 
   7   5  13        1.42        0.00      6.38 o 
   8   5  13      116.35      129.73     10.67 o 
   9   5  13        0.78        0.00     12.10 o 
  10   5  13        4.88        8.54     12.44 o 
  11   5  13        8.15        1.14     18.15 o 
  -4   6  13        0.97       22.10     23.31 o 
  -3   6  13        3.76       14.32     16.29 o 
  -2   6  13       33.11       35.12     15.09 o 
  -1   6  13       23.63       20.78     14.43 o 
   0   6  13       95.75       94.59     10.67 o 
   1   6  13       59.21       70.42      9.95 o 
   2   6  13        0.22        0.84     11.85 o 
   3   6  13        7.04        4.73     20.90 o 
   4   6  13      103.20      105.83     12.75 o 
   5   6  13        8.07       18.72     10.98 o 
   6   6  13       40.11       42.27      8.86 o 
   7   6  13       24.43       14.59     10.01 o 
   8   6  13       10.34       14.52     10.04 o 
   9   6  13       23.17       29.19     10.23 o 
  10   6  13       16.46       11.86     10.10 o 
  11   6  13        1.32        9.40     18.39 o 
  -3   7  13        0.20       19.17     20.21 o 
  -2   7  13      142.63      156.00     18.60 o 
  -1   7  13       18.84        0.00      9.70 o 
   0   7  13      551.32      562.85     20.85 o 
   1   7  13       66.26       61.27     13.93 o 
   2   7  13       14.84        2.58     10.14 o 
   3   7  13        4.90       10.17      9.49 o 
   4   7  13      147.04      141.15     14.06 o 
   5   7  13       51.29       47.46      9.14 o 
   6   7  13      247.68      231.13     10.75 o 
   7   7  13       25.32       19.83      8.79 o 
   8   7  13       15.60       10.34     10.36 o 
   9   7  13        2.74        1.75     10.54 o 
  10   7  13        0.50        0.53      2.98 o 
  -2   8  13       52.28       49.29     16.58 o 
  -1   8  13      118.60      111.79     17.59 o 
   0   8  13      109.19      120.48     17.75 o 
   1   8  13        0.02        4.46     12.68 o 
   2   8  13        1.83        6.62      9.98 o 
   3   8  13       13.81        3.09     14.68 o 
   4   8  13       17.36       19.53     12.39 o 
   5   8  13        6.90       13.07      8.18 o 
   6   8  13       16.34       29.81     10.44 o 
   7   8  13      169.33      165.40     10.95 o 
   8   8  13       24.62       21.06     10.67 o 
   9   8  13        1.07        0.00      9.63 o 
  10   8  13       10.94        2.79      6.99 o 
  -2   9  13        7.90       18.31     16.30 o 
  -1   9  13       15.44       24.25     15.57 o 
   0   9  13       63.49       58.93     21.77 o 
   1   9  13      697.82      753.10     22.33 o 
   2   9  13       12.91       20.68     14.46 o 
   3   9  13       25.43       15.75     14.26 o 
   4   9  13       17.87        9.44      9.91 o 
   5   9  13        9.70       17.59      9.36 o 
   6   9  13      146.34      143.85     10.77 o 
   7   9  13        0.14        0.82     10.42 o 
   8   9  13       40.97       46.49     11.44 o 
   9   9  13       17.35        6.74     12.25 o 
  10   9  13        0.69        3.09     11.34 o 
  -1  10  13        0.42        8.37     24.12 o 
   0  10  13        2.30        9.04     15.97 o 
   1  10  13       93.34      106.04     16.65 o 
   2  10  13       48.78       62.65     12.60 o 
   3  10  13        5.14        5.76     13.92 o 
   4  10  13        2.53       10.72     10.86 o 
   5  10  13        0.01        0.00      2.06 o 
   6  10  13        3.45        6.85      9.55 o 
   7  10  13       14.41        4.95      3.70 o 
   8  10  13        2.87        1.24      8.37 o 
   9  10  13       24.50       18.59     12.01 o 
   0  11  13      200.69      208.45     19.30 o 
   1  11  13       33.44       32.61     23.11 o 
   2  11  13       33.47       29.60     12.26 o 
   4  11  13        2.46        6.44     18.18 o 
   5  11  13       27.71       30.72     11.91 o 
   6  11  13       20.83        9.39      8.28 o 
   7  11  13       13.43       15.78     11.71 o 
   8  11  13       20.74       16.81     10.34 o 
   2  12  13        1.21        0.34      5.15 o 
   3  12  13        1.48        0.02      2.19 o 
   4  12  13        2.97        1.09      3.35 o 
   5  12  13        9.51        6.77      8.31 o 
   6  12  13        7.06        6.45     10.87 o 
   7  12  13       34.64       39.29     12.27 o 
   0 -10  14       11.42        5.86     12.84 o 
   1 -10  14        7.69        3.10     20.57 o 
   2 -10  14        1.29        0.00     96.60 o 
   3 -10  14        2.90        0.97     20.43 o 
   4 -10  14        3.92        5.12     26.57 o 
  -2  -9  14        0.36        0.00      8.51 o 
  -1  -9  14       22.88       30.28     16.41 o 
   0  -9  14      124.21      130.21     16.94 o 
   1  -9  14        2.30        5.77     16.57 o 
   2  -9  14       16.50       26.87     12.66 o 
   3  -9  14        6.27        6.64      8.19 o 
   4  -9  14       40.49       34.50     15.01 o 
   5  -9  14        2.09        8.87     25.51 o 
  -3  -8  14        2.06        0.00      2.92 o 
  -2  -8  14        0.01        3.55     11.04 o 
  -1  -8  14       18.01       26.94     16.45 o 
   0  -8  14        2.05        2.96     14.45 o 
   1  -8  14      123.22      128.24     14.30 o 
   2  -8  14        2.31        0.36      6.90 o 
   3  -8  14       39.93       35.32     12.21 o 
   4  -8  14       31.08       25.26     10.08 o 
   5  -8  14        0.19        0.00      1.46 o 
   6  -8  14        4.91        0.00      3.17 o 
  -3  -7  14        0.27        0.00      3.37 o 
  -2  -7  14       10.56       11.74     12.57 o 
  -1  -7  14        0.69        0.00     14.97 o 
   0  -7  14       60.86       78.51     13.58 o 
   1  -7  14       51.27       51.16     10.14 o 
   2  -7  14        7.36        9.70     16.79 o 
   3  -7  14       51.32       53.17     11.77 o 
   4  -7  14      193.44      205.60     13.67 o 
   5  -7  14       97.76       94.23     10.89 o 
   6  -7  14      113.01       99.86     16.23 o 
   7  -7  14        5.96        0.00     97.22 o 
  -4  -6  14       13.70       19.88     13.98 o 
  -3  -6  14        1.26        7.86     13.87 o 
  -2  -6  14        6.44        0.00      2.97 o 
  -1  -6  14        0.82        0.00      7.82 o 
   0  -6  14      127.86      150.37     13.35 o 
   1  -6  14      135.85      150.91     10.97 o 
   2  -6  14       37.23       44.96      8.35 o 
   3  -6  14       52.68       48.66      9.37 o 
   4  -6  14        0.01        3.22      8.03 o 
   5  -6  14      290.86      335.87     12.59 o 
   6  -6  14       11.76       22.13     22.41 o 
   7  -6  14       21.77        6.76     15.33 o 
   8  -6  14        0.70        8.61     25.31 o 
  -4  -5  14       17.66       36.29     13.89 o 
  -3  -5  14        0.11        0.00      6.28 o 
  -2  -5  14        4.70        0.00      6.78 o 
  -1  -5  14        8.75        1.18      4.54 o 
   0  -5  14        7.51        0.00      7.86 o 
   1  -5  14       96.84       84.98     10.04 o 
   2  -5  14       32.94       45.78      8.41 o 
   3  -5  14       81.61       75.47      9.43 o 
   4  -5  14       31.65       32.93      8.09 o 
   5  -5  14        1.14        0.00      7.87 o 
   6  -5  14       38.85       25.09     11.67 o 
   7  -5  14       64.70       57.13     16.76 o 
   8  -5  14       24.30       16.00     16.95 o 
   9  -5  14        2.47        0.00     16.86 o 
  -4  -4  14        3.35        1.78      6.01 o 
  -3  -4  14        9.40        1.91      5.95 o 
  -2  -4  14       23.20       30.07     10.46 o 
  -1  -4  14       61.07       66.70      8.44 o 
   0  -4  14        0.44        0.00     10.56 o 
   1  -4  14       70.68       55.77      8.37 o 
   2  -4  14       46.25       34.72      8.42 o 
   3  -4  14      143.06      118.96      9.93 o 
   4  -4  14      222.23      218.29      9.69 o 
   5  -4  14        0.80        0.23      3.62 o 
   6  -4  14        5.29       15.84      9.69 o 
   7  -4  14       19.06        8.33      5.69 o 
   9  -4  14        0.24        2.80     15.73 o 
  -4  -3  14        4.20        0.00      4.36 o 
  -3  -3  14        2.09        4.83     14.17 o 
  -2  -3  14       16.64       16.13      9.46 o 
  -1  -3  14       25.10       26.45      8.39 o 
   0  -3  14       68.38       62.79      8.49 o 
   1  -3  14       14.90       20.99      7.82 o 
   2  -3  14      249.10      255.99     12.31 o 
   3  -3  14       16.88       14.94     10.24 o 
   4  -3  14      167.65      127.95      9.31 o 
   5  -3  14       23.99       26.11      9.72 o 
   6  -3  14      272.34      250.14     11.85 o 
   7  -3  14       40.78       35.75      9.92 o 
   8  -3  14       14.13       20.21      8.97 o 
   9  -3  14        1.88       13.00     16.48 o 
  -5  -2  14        0.00        9.10     29.71 o 
  -4  -2  14        7.73        7.08     15.27 o 
  -3  -2  14        3.47        0.00     10.53 o 
  -2  -2  14      103.22      109.14      9.39 o 
  -1  -2  14       83.93       78.66      8.72 o 
   0  -2  14       54.72       60.39      8.31 o 
   1  -2  14      311.41      294.95      9.81 o 
   2  -2  14        2.65        6.97      6.78 o 
   3  -2  14        1.41        0.00      3.77 o 
   4  -2  14        2.11        0.60      2.70 o 
   5  -2  14      598.25      529.16     13.56 o 
   6  -2  14       46.92       43.76      9.98 o 
   7  -2  14      130.47      164.66     11.37 o 
   8  -2  14       12.29       20.01     10.56 o 
   9  -2  14        0.80        0.30      1.80 o 
  10  -2  14        1.20        4.47     17.57 o 
  -5  -1  14        0.19        4.10     17.34 o 
  -4  -1  14        6.37        0.00      4.01 o 
  -3  -1  14       35.96       35.24      9.95 o 
  -2  -1  14        2.60        0.00      6.72 o 
  -1  -1  14        3.51        5.24      6.90 o 
   0  -1  14       10.56       17.62      8.64 o 
   1  -1  14      365.45      418.00     10.31 o 
   2  -1  14        0.01        0.00     10.14 o 
   3  -1  14        0.39        0.00      3.62 o 
   4  -1  14        0.35        2.15     16.72 o 
   5  -1  14       19.07       37.10      9.62 o 
   6  -1  14       88.26       87.20     10.83 o 
   7  -1  14      158.69      139.77     11.51 o 
   8  -1  14        8.13        9.38     10.38 o 
   9  -1  14        3.49        6.81     13.95 o 
  10  -1  14        6.84        0.00      5.21 o 
  -4   0  14        0.01        0.00      9.97 o 
  -3   0  14      126.18      157.47     12.51 o 
  -2   0  14        0.96        4.85      9.69 o 
  -1   0  14      241.10      265.36     11.17 o 
   0   0  14        3.85        2.59      4.65 o 
   1   0  14      355.88      407.73      9.94 o 
   2   0  14       67.51       72.93      9.22 o 
   3   0  14        0.21        0.00      5.35 o 
   4   0  14       16.49        8.52     13.69 o 
   5   0  14       44.18       33.88     10.05 o 
   6   0  14       26.16       18.74      9.65 o 
   7   0  14        0.75        0.87      4.56 o 
   8   0  14       60.80       56.61     12.55 o 
   9   0  14        0.00        0.00     10.19 o 
  10   0  14       24.51       23.29     18.08 o 
  -4   1  14        7.58       11.13     12.87 o 
  -3   1  14        6.20       10.27     10.55 o 
  -2   1  14        7.04        2.08      4.79 o 
  -1   1  14        3.03        7.38     10.43 o 
   0   1  14      274.35      290.45     12.68 o 
   1   1  14       13.44       26.14      7.32 o 
   2   1  14      437.53      410.55     11.62 o 
   3   1  14        8.09        0.00      9.23 o 
   4   1  14      162.51      164.75     12.03 o 
   5   1  14       28.21       37.92     10.09 o 
   6   1  14      432.45      469.12     16.50 o 
   7   1  14      126.59      118.13     13.20 o 
   8   1  14       22.17       18.25     12.42 o 
   9   1  14        4.33        9.56     16.06 o 
  10   1  14        6.32       13.91     21.00 o 
  -4   2  14        0.00        3.87     16.37 o 
  -3   2  14        0.77       11.37     14.90 o 
  -2   2  14       75.97       75.34     10.18 o 
  -1   2  14        6.73       13.12     15.71 o 
   0   2  14        5.65       10.08     10.80 o 
   1   2  14      417.71      415.47      9.58 o 
   2   2  14       11.65       16.59     10.61 o 
   3   2  14       25.96       12.25      6.45 o 
   4   2  14        1.98        5.06     11.75 o 
   5   2  14      518.26      445.19     12.77 o 
   6   2  14        6.54        8.07     12.38 o 
   7   2  14       14.21       19.26     12.13 o 
   8   2  14       15.50       32.73     13.00 o 
   9   2  14        8.21       14.62     16.37 o 
  10   2  14       10.73        3.19     17.85 o 
  11   2  14        5.84        1.09      7.80 o 
  -4   3  14        6.44       11.86     15.85 o 
  -3   3  14        1.21        0.00      3.57 o 
  -2   3  14        0.19        0.00      4.48 o 
  -1   3  14        3.81       17.96     10.99 o 
   0   3  14        6.83        5.69     11.28 o 
   1   3  14      807.10      804.25     20.38 o 
   2   3  14      177.20      163.80      7.82 o 
   3   3  14       95.10      101.65      9.10 o 
   4   3  14       31.42       19.02      9.16 o 
   5   3  14       29.00       24.10     10.26 o 
   6   3  14      224.47      229.92     14.03 o 
   7   3  14      129.74       97.11      9.71 o 
   8   3  14       20.38       30.76     13.33 o 
   9   3  14        4.37        0.00      4.10 o 
  10   3  14       13.23       18.03     17.41 o 
  11   3  14        1.27        6.65     24.99 o 
  -4   4  14        1.12        2.97     22.76 o 
  -3   4  14       50.18       58.73     11.22 o 
  -2   4  14        4.25        4.91     13.69 o 
  -1   4  14       71.02       61.40     12.27 o 
   0   4  14       16.83        1.43     12.70 o 
   1   4  14      185.10      210.98     14.43 o 
   2   4  14       13.79       17.69     12.18 o 
   3   4  14       15.61        4.48      7.08 o 
   5   4  14      107.55      108.63     10.39 o 
   6   4  14      117.99      126.87     14.23 o 
   7   4  14       33.74       30.47      9.44 o 
   8   4  14      159.97      180.46     15.00 o 
   9   4  14        4.73        0.27     10.73 o 
  10   4  14       22.08       22.47     17.34 o 
  11   4  14        0.61        0.00     18.66 o 
  -2   5  14        1.37        0.00      6.15 o 
  -1   5  14        7.39       12.52     10.68 o 
   0   5  14      154.44      155.02     12.00 o 
   1   5  14       29.98       33.27     10.40 o 
   2   5  14      668.61      641.78     18.56 o 
   3   5  14       33.50       30.63     10.48 o 
   4   5  14      188.93      200.81     10.93 o 
   5   5  14        2.10        8.56     21.37 o 
   6   5  14      175.55      154.81     11.24 o 
   7   5  14       12.59        9.27     17.20 o 
   8   5  14        0.44        1.72      9.78 o 
   9   5  14        3.75        3.51     14.59 o 
  10   5  14        8.69        9.08     21.79 o 
  -3   6  14        2.27       19.73     17.53 o 
  -2   6  14       41.31       36.71     15.91 o 
  -1   6  14       17.32        3.70     15.85 o 
   0   6  14       29.66       28.70     11.91 o 
   1   6  14      242.23      256.22     12.30 o 
   2   6  14        3.49        6.13     11.75 o 
   3   6  14      260.46      266.18     14.67 o 
   4   6  14       11.89       11.37     23.77 o 
   5   6  14      359.28      341.86     15.91 o 
   6   6  14       32.33       36.02      9.73 o 
   7   6  14       63.39       58.12      9.21 o 
   8   6  14        0.48        8.07     10.69 o 
   9   6  14        7.91        0.47      4.47 o 
  10   6  14        7.50       18.86     13.60 o 
  -2   7  14       11.86       21.30     17.03 o 
  -1   7  14       21.40       10.16     16.56 o 
   0   7  14       98.64      114.25     16.76 o 
   1   7  14      607.69      710.63     21.67 o 
   2   7  14       12.86       10.70     10.61 o 
   3   7  14       16.33        0.63      8.67 o 
   4   7  14       21.58       15.99      9.18 o 
   5   7  14        0.48        1.51      9.02 o 
   6   7  14      171.85      171.00     10.48 o 
   7   7  14       23.11       12.00      9.99 o 
   8   7  14        5.23        6.22      9.14 o 
   9   7  14        0.02        1.67     11.91 o 
  10   7  14        4.51        1.08     10.89 o 
  -2   8  14        0.18        1.03     15.38 o 
  -1   8  14       24.90       34.54     16.28 o 
   0   8  14        0.76        0.00      4.66 o 
   1   8  14      156.36      183.48     17.29 o 
   2   8  14       15.79       23.56     14.94 o 
   3   8  14       11.91        0.00     12.31 o 
   4   8  14       32.78       25.60     10.23 o 
   5   8  14      107.09      110.94     11.34 o 
   6   8  14      135.36      150.32     10.92 o 
   7   8  14       27.19       20.18     10.90 o 
   8   8  14       82.24      102.31     10.24 o 
   9   8  14        0.14        1.13      9.66 o 
  -1   9  14        0.92        8.39     16.17 o 
   0   9  14       25.77       30.57     15.77 o 
   1   9  14      130.28      136.70     17.61 o 
   2   9  14      472.46      467.24     20.19 o 
   3   9  14        2.51        5.39     21.44 o 
   4   9  14      117.80      121.30     16.62 o 
   5   9  14       23.93       27.83     10.14 o 
   6   9  14      103.52      113.83     11.07 o 
   7   9  14      115.76      126.14     10.89 o 
   8   9  14        2.72        0.00      6.68 o 
   9   9  14        5.31        3.49     15.52 o 
   0  10  14       37.36       30.51     16.30 o 
   1  10  14       24.09       30.93     15.62 o 
   2  10  14        8.24       11.49     14.76 o 
   3  10  14       77.78       67.66     13.58 o 
   4  10  14       20.70       22.46     15.52 o 
   5  10  14       31.59       34.92     10.98 o 
   6  10  14       23.86       21.37     10.19 o 
   7  10  14        1.08        4.09      7.75 o 
   8  10  14        8.04        8.95     12.88 o 
   2  11  14        5.17        0.16      2.82 o 
   3  11  14        1.40        0.00     10.66 o 
   4  11  14       31.14       27.90     16.28 o 
   5  11  14        0.03        3.49      9.32 o 
   6  11  14       53.14       49.68     11.58 o 
   7  11  14        2.26        6.70      6.26 o 
   0  -9  15       11.71        9.61     15.85 o 
   1  -9  15        4.63       14.86     17.41 o 
   2  -9  15        3.65        0.38      8.73 o 
   3  -9  15       12.38        2.68      6.54 o 
   4  -9  15        0.22        8.11     17.04 o 
  -1  -8  15        9.54        0.00      4.26 o 
   0  -8  15        1.51        0.36      3.98 o 
   1  -8  15        4.29       11.11     12.59 o 
   2  -8  15       92.38      104.09     13.30 o 
   3  -8  15       40.04       35.71     12.56 o 
   4  -8  15        2.87        2.07      4.81 o 
   5  -8  15       89.86       80.20     13.46 o 
  -2  -7  15        4.22        2.02      7.94 o 
  -1  -7  15        2.42       12.70     16.95 o 
   0  -7  15        0.00       28.89     26.53 o 
   1  -7  15       28.12       28.38     12.78 o 
   2  -7  15        3.08        3.99      5.71 o 
   3  -7  15       11.03       17.58     12.14 o 
   4  -7  15       34.66       27.63     12.41 o 
   5  -7  15       20.77        9.64     12.66 o 
   6  -7  15        0.94        3.61     18.74 o 
  -3  -6  15       12.47        7.20     14.52 o 
  -2  -6  15        0.86       11.35     14.92 o 
  -1  -6  15       12.54       23.40     15.58 o 
   0  -6  15        0.64        3.15     16.82 o 
   1  -6  15       43.77       40.89     10.43 o 
   2  -6  15       92.64      105.30     10.52 o 
   3  -6  15       20.82       23.69      9.45 o 
   4  -6  15        8.98        0.00      7.29 o 
   5  -6  15        4.30        8.52     13.08 o 
   6  -6  15       35.20       16.80     16.18 o 
   7  -6  15        0.02        4.37     13.58 o 
  -3  -5  15        0.89        7.32     13.15 o 
  -2  -5  15       22.46       35.74      9.82 o 
  -1  -5  15        1.79        0.43      1.93 o 
   0  -5  15       29.24       33.84      8.88 o 
   1  -5  15       97.32       96.64     10.60 o 
   2  -5  15       76.94       87.24      9.08 o 
   3  -5  15        1.94        1.34      3.21 o 
   4  -5  15        0.24        0.47      6.71 o 
   5  -5  15       37.44       24.20      8.68 o 
   6  -5  15        5.57       15.74     21.74 o 
   7  -5  15        1.95        4.33     16.92 o 
   8  -5  15       18.67       19.39     13.97 o 
  -3  -4  15        0.02        6.65     12.51 o 
  -2  -4  15        3.84        7.14     15.57 o 
  -1  -4  15       11.79       14.37      9.72 o 
   0  -4  15        0.08        2.71      6.33 o 
   1  -4  15        6.46       14.84      9.92 o 
   2  -4  15      190.42      208.61      9.97 o 
   3  -4  15       21.89       25.23      9.41 o 
   4  -4  15       11.82        4.30      8.13 o 
   5  -4  15      212.38      184.35     10.01 o 
   6  -4  15        0.99        1.35      2.28 o 
   7  -4  15       89.69      106.07     10.76 o 
   8  -4  15        0.41        2.29      9.07 o 
  -3  -3  15        7.40       17.73     12.78 o 
  -2  -3  15        4.39        0.00     13.51 o 
  -1  -3  15        4.49        0.00      4.25 o 
   0  -3  15        0.35        4.08     13.30 o 
   1  -3  15        3.80        1.59      5.41 o 
   2  -3  15       76.30       96.83      8.91 o 
   3  -3  15        0.20        2.20     12.80 o 
   4  -3  15       16.84        4.03      5.29 o 
   5  -3  15       90.13       91.12     10.65 o 
   6  -3  15       14.58       12.65     10.03 o 
   7  -3  15       25.84       15.61     10.28 o 
   9  -3  15       15.65        5.94      5.06 o 
  -4  -2  15        4.34        6.50     14.19 o 
  -3  -2  15       32.54       33.79     10.70 o 
  -2  -2  15        2.70        0.36      2.45 o 
  -1  -2  15       11.37        5.97     14.43 o 
   0  -2  15       75.04       81.29      8.94 o 
   1  -2  15       44.53       30.75      8.43 o 
   2  -2  15      297.37      335.64     10.11 o 
   3  -2  15        1.75        6.97      9.43 o 
   4  -2  15      241.29      187.78     11.23 o 
   5  -2  15       37.98       40.27     10.24 o 
   6  -2  15      347.98      342.95     12.95 o 
   7  -2  15        1.83        2.07     16.31 o 
   8  -2  15        5.86        2.15      6.91 o 
   9  -2  15        1.85        0.25      2.29 o 
  -4  -1  15        4.53        0.00      6.99 o 
  -3  -1  15       20.90       27.28     11.85 o 
  -2  -1  15        1.51        2.52     10.01 o 
  -1  -1  15       10.62       18.42      9.68 o 
   0  -1  15       42.49       30.14      8.38 o 
   1  -1  15       16.30       17.49      7.93 o 
   2  -1  15        1.98       12.15      9.23 o 
   3  -1  15        0.63        4.53     13.56 o 
   4  -1  15       28.98       30.36      9.69 o 
   5  -1  15       26.23       23.24      9.96 o 
   6  -1  15        1.90        4.08      8.91 o 
   7  -1  15       21.03        6.31      6.09 o 
   8  -1  15       51.38       55.45     11.36 o 
   9  -1  15       66.73       59.36     11.77 o 
  10  -1  15        0.08       11.75     17.94 o 
  -4   0  15       14.83        6.61     13.71 o 
  -3   0  15        0.05        2.18     14.25 o 
  -2   0  15        9.58        9.51      6.66 o 
  -1   0  15        3.86        0.00      3.45 o 
   0   0  15       11.74        8.63      8.10 o 
   1   0  15        0.07        0.00      6.11 o 
   2   0  15      143.49      127.40      8.46 o 
   3   0  15       15.20        9.44      9.48 o 
   4   0  15      113.78      120.00     10.13 o 
   5   0  15      740.74      731.52     18.73 o 
   6   0  15       35.68       30.25     10.69 o 
   7   0  15        8.46        5.47     10.35 o 
   8   0  15        0.01        8.26     13.25 o 
   9   0  15       16.51       28.26     12.96 o 
  10   0  15        0.20        7.00     25.00 o 
  -3   1  15       11.31       13.25     11.28 o 
  -2   1  15        5.53        2.76      3.49 o 
  -1   1  15       17.38       13.12     11.49 o 
   0   1  15        5.25        8.64      9.12 o 
   1   1  15       10.65       15.87      7.68 o 
   2   1  15       18.08       20.69      7.16 o 
   3   1  15       68.74       38.33      9.04 o 
   4   1  15       25.70       29.40      9.35 o 
   5   1  15       65.69       44.73     10.74 o 
   6   1  15        2.99        0.00     11.30 o 
   7   1  15       75.28       69.72     10.77 o 
   8   1  15       55.34       53.87     13.46 o 
   9   1  15       19.29       26.42     13.11 o 
  10   1  15        3.40        9.09     24.10 o 
  -3   2  15        1.82        0.00      1.42 o 
  -2   2  15        2.51        7.18     14.33 o 
  -1   2  15       19.33       12.06     11.35 o 
   0   2  15       28.30       12.47     11.61 o 
   1   2  15        1.12        5.92     14.25 o 
   2   2  15      129.68      113.07      7.93 o 
   3   2  15        0.23        0.00      6.95 o 
   4   2  15      241.99      240.00     10.74 o 
   5   2  15       63.49       42.78     10.88 o 
   6   2  15      514.94      479.87     13.79 o 
   7   2  15        1.45       11.71     12.83 o 
   8   2  15       70.95       63.35     13.28 o 
   9   2  15        3.02        6.33     13.02 o 
  -3   3  15       17.42       17.00     12.97 o 
  -2   3  15       12.60       15.45     12.19 o 
  -1   3  15        3.75        9.50     14.53 o 
   0   3  15       45.19       26.56     11.33 o 
   1   3  15       19.26       23.69     13.16 o 
   2   3  15        7.01       13.01      8.71 o 
   3   3  15        0.14        3.55     11.12 o 
   4   3  15       11.38        4.66      7.17 o 
   5   3  15       68.36       56.62     10.47 o 
   6   3  15        0.00        8.89     11.93 o 
   7   3  15       56.87       52.09     17.72 o 
   8   3  15       49.49       45.16     13.23 o 
   9   3  15       71.44       90.63     15.07 o 
  10   3  15        0.71        5.97     26.67 o 
  -3   4  15        2.29        0.34      2.48 o 
  -2   4  15        0.56        4.46     12.38 o 
  -1   4  15        1.88        6.30     13.40 o 
   0   4  15        1.80        0.00      8.01 o 
   1   4  15      142.83      145.19     11.93 o 
   2   4  15      217.05      231.77     15.51 o 
   3   4  15        4.96        0.94      4.40 o 
   4   4  15        8.35        0.00      7.32 o 
   5   4  15      423.31      432.94     13.80 o 
   6   4  15       72.26       53.01     13.90 o 
   7   4  15       31.01       40.52     13.74 o 
   8   4  15        0.00       14.66     16.53 o 
   9   4  15        6.63        6.13     13.89 o 
  10   4  15        1.02        7.35     21.18 o 
  -2   5  15        0.00        3.98     16.54 o 
  -1   5  15       13.05       10.46     21.74 o 
   0   5  15        3.76        2.79      6.71 o 
   1   5  15       10.30        7.26      6.34 o 
   2   5  15       35.79       42.78     12.58 o 
   3   5  15       23.37       19.38     11.86 o 
   4   5  15        0.11        0.00     13.18 o 
   5   5  15      251.57      242.84     11.93 o 
   6   5  15       10.37       13.05     11.01 o 
   7   5  15      197.68      198.49     11.90 o 
   8   5  15       78.09       73.43     10.97 o 
   9   5  15       27.17       36.63     18.14 o 
  10   5  15        0.96        0.00    114.85 o 
  -2   6  15        0.89        0.00      8.85 o 
  -1   6  15        4.71       12.19     16.59 o 
   0   6  15       14.61        4.79      7.80 o 
   1   6  15        3.46        7.90     14.68 o 
   2   6  15      102.36       78.04     12.84 o 
   3   6  15        4.58        7.24     11.03 o 
   4   6  15      110.22       96.22     10.38 o 
   5   6  15       56.80       35.92     12.56 o 
   6   6  15      243.96      218.67     15.54 o 
   7   6  15        1.13       14.72     11.96 o 
   8   6  15       30.37       24.83      9.59 o 
   9   6  15        1.14        0.00      3.31 o 
  10   6  15        2.80        0.00     15.27 o 
  -1   7  15        9.68       13.07     26.92 o 
   0   7  15       18.90       32.73     17.04 o 
   1   7  15       78.69       55.80     15.49 o 
   2   7  15       10.41        8.63     14.79 o 
   3   7  15       33.85       24.40     11.87 o 
   4   7  15       87.01       78.22     10.13 o 
   5   7  15       45.36       41.94     14.42 o 
   6   7  15       16.83       21.21     10.54 o 
   7   7  15       65.08       59.69     10.95 o 
   8   7  15       10.12        3.07      4.10 o 
   9   7  15       31.09       19.62     10.07 o 
   0   8  15        1.74        0.00     19.43 o 
   1   8  15       18.85        4.36     19.88 o 
   2   8  15       34.95       45.60     16.80 o 
   3   8  15        1.70        5.02     16.24 o 
   5   8  15       34.74       36.45     13.89 o 
   6   8  15       58.00       50.58     10.98 o 
   7   8  15       18.82       21.16     10.21 o 
   8   8  15        2.90        0.24      3.48 o 
   9   8  15       16.96       15.40     10.33 o 
   1   9  15        1.59        0.00     17.79 o 
   2   9  15       73.21       60.87     15.54 o 
   3   9  15       32.41       28.43     16.90 o 
   4   9  15       10.35        7.49     17.64 o 
   5   9  15      112.71      117.13     18.92 o 
   6   9  15        4.24        8.09     12.34 o 
   7   9  15       44.44       42.81     10.77 o 
   2  10  15      110.65      130.10     15.21 o 
   3  10  15        0.66        0.00      1.79 o 
   4  10  15       23.23       35.69     17.89 o 
   5  10  15       50.98       50.36     17.34 o 
   6  10  15       65.15       53.93     11.10 o 
   7  10  15        0.01        0.00      6.41 o 
   1  -8  16        4.62        7.97     13.88 o 
   2  -8  16        3.24        9.62     13.71 o 
   3  -8  16       20.82       28.45     12.72 o 
   0  -7  16        5.98        0.00     15.73 o 
   1  -7  16       23.47       19.98     12.98 o 
   2  -7  16        3.97        5.03     20.18 o 
   3  -7  16        1.55        0.00     13.98 o 
   4  -7  16       11.86       11.82     15.69 o 
   5  -7  16        1.97        5.48     15.43 o 
  -1  -6  16        1.42        1.18      5.69 o 
   0  -6  16        6.30        8.31     14.96 o 
   1  -6  16        8.57        9.00     12.75 o 
   2  -6  16        4.99        0.00      9.90 o 
   3  -6  16       13.93        8.83      9.99 o 
   4  -6  16        0.31        1.58      9.01 o 
   5  -6  16      105.04       97.98     13.63 o 
   6  -6  16        3.34        8.34     13.36 o 
  -2  -5  16        1.81       13.38     18.23 o 
  -1  -5  16        1.18        4.25     14.08 o 
   0  -5  16        5.18        3.94      3.67 o 
   1  -5  16       13.24        7.76      9.24 o 
   2  -5  16        1.35        2.80     10.42 o 
   3  -5  16        0.20        5.10      9.32 o 
   4  -5  16        0.39        3.47      6.88 o 
   5  -5  16        4.60        0.00      3.05 o 
   6  -5  16        5.58        8.41     12.37 o 
   7  -5  16        0.22       10.11     16.53 o 
  -2  -4  16        6.86        5.97      9.13 o 
  -1  -4  16        8.34        8.27     13.95 o 
   0  -4  16        0.06        7.19      8.74 o 
   1  -4  16       57.60       69.53     10.62 o 
   2  -4  16       22.31       23.00      8.89 o 
   3  -4  16       99.29       96.62     10.75 o 
   4  -4  16        1.73        0.00     10.21 o 
   5  -4  16        0.10        8.72      9.98 o 
   6  -4  16       89.51       73.73     10.92 o 
   7  -4  16        8.35        0.70     17.22 o 
   8  -4  16        3.74        0.00     12.19 o 
  -2  -3  16        7.42       13.67     10.60 o 
  -1  -3  16        0.58        0.00      5.12 o 
   0  -3  16        2.42        6.72      8.92 o 
   1  -3  16        1.75        0.00      2.48 o 
   2  -3  16       53.06       51.75      8.85 o 
   3  -3  16        0.67        0.00      9.38 o 
   4  -3  16        6.05        9.35     10.48 o 
   5  -3  16        4.59        2.70      5.43 o 
   6  -3  16        4.79        2.74     11.80 o 
   7  -3  16        3.10        0.66      5.16 o 
   8  -3  16       11.88       13.68      9.97 o 
  -2  -2  16       37.75       34.10     10.35 o 
  -1  -2  16        1.92        0.00      2.63 o 
   0  -2  16       19.65       15.64      8.57 o 
   1  -2  16        0.35        0.00      3.49 o 
   2  -2  16       33.25       25.98      8.55 o 
   3  -2  16       42.59       32.39     10.05 o 
   4  -2  16        0.44        0.76     10.94 o 
   5  -2  16      146.04      157.40      9.94 o 
   6  -2  16        0.79        4.78     11.85 o 
   7  -2  16        3.39        7.65     11.97 o 
   8  -2  16        3.67        3.44     11.72 o 
   9  -2  16       58.24       96.22     12.65 o 
  -3  -1  16       17.10       24.10     12.00 o 
  -2  -1  16        0.78        9.60     13.15 o 
  -1  -1  16       24.23       20.29     10.31 o 
   0  -1  16        0.03        1.19      8.78 o 
   1  -1  16        9.98       10.94      9.03 o 
   2  -1  16        7.67        0.81      7.51 o 
   3  -1  16       98.50       94.55     10.33 o 
   4  -1  16        2.85        9.26     14.41 o 
   5  -1  16        0.21        5.64     12.21 o 
   6  -1  16       12.81        6.96     11.76 o 
   7  -1  16       15.74        3.68     11.26 o 
   8  -1  16        3.44        4.58     13.02 o 
   9  -1  16        0.81        0.00      1.39 o 
  -2   0  16        0.11        3.36     15.17 o 
  -1   0  16       18.59       26.45     12.65 o 
   0   0  16        3.91        0.15      2.28 o 
   1   0  16       43.76       30.32      8.27 o 
   2   0  16       84.03       72.36      8.50 o 
   3   0  16       84.65       83.21     10.31 o 
   4   0  16        0.22        0.00      2.72 o 
   5   0  16       32.30       15.40     10.76 o 
   6   0  16      226.96      227.39     12.73 o 
   7   0  16        0.02        9.32     10.84 o 
   8   0  16       68.95       81.11     11.92 o 
   9   0  16        1.50       12.26     13.62 o 
  -2   1  16        0.25        0.00     13.88 o 
  -1   1  16       12.85        8.84     12.59 o 
   0   1  16        5.13        8.73      8.25 o 
   1   1  16       33.61       38.09      9.09 o 
   2   1  16       78.99       62.20      7.98 o 
   3   1  16        0.07        9.10     13.32 o 
   4   1  16       10.35        0.68      8.00 o 
   5   1  16        1.58        3.48      3.30 o 
   6   1  16       38.02       40.08     10.81 o 
   7   1  16        4.75        0.00     11.64 o 
   8   1  16        0.76        4.25     12.76 o 
   9   1  16       14.15        5.50     16.47 o 
  -2   2  16       64.74       56.95     13.89 o 
  -1   2  16        1.31        8.51     12.13 o 
   0   2  16        7.22       14.44     11.32 o 
   1   2  16       37.58       34.17     14.13 o 
   2   2  16       37.90       29.34      9.30 o 
   3   2  16      129.86      127.82     10.24 o 
   4   2  16        3.80        6.76      9.24 o 
   5   2  16      263.85      240.36     12.58 o 
   6   2  16       39.05       27.04     10.56 o 
   7   2  16        4.01       11.46     11.05 o 
   8   2  16        7.76        9.12     16.47 o 
   9   2  16       39.61       54.92     14.36 o 
  -2   3  16        4.69        8.68     20.18 o 
  -1   3  16        1.57        9.65     17.14 o 
   0   3  16       10.31       14.83     11.56 o 
   1   3  16        6.84        9.71     11.21 o 
   2   3  16       14.72        8.30     10.82 o 
   3   3  16       47.06       53.04      9.50 o 
   4   3  16        0.04        0.00     14.19 o 
   5   3  16       10.10        8.33     10.61 o 
   6   3  16        0.12        0.00      9.16 o 
   7   3  16       17.10       14.05     11.02 o 
   8   3  16        0.05        9.60     16.08 o 
   9   3  16       15.59       26.96     13.54 o 
  -2   4  16        7.27        9.80     18.68 o 
  -1   4  16       13.19       15.30     13.78 o 
   0   4  16       10.75        0.49      5.04 o 
   1   4  16       50.34       66.78     11.54 o 
   2   4  16       13.78        0.00     10.66 o 
   3   4  16       40.13       48.61     11.06 o 
   4   4  16       54.35       55.99      8.98 o 
   5   4  16       75.76       75.26     11.29 o 
   6   4  16      211.58      170.81     12.42 o 
   7   4  16        0.28        0.00      8.47 o 
   8   4  16       76.05       86.49     14.71 o 
   9   4  16        0.23        6.09      6.55 o 
  -1   5  16       11.39       13.89     16.61 o 
   0   5  16        3.15       11.29     15.95 o 
   1   5  16        5.34        0.00      5.80 o 
   2   5  16       88.18       89.16     13.96 o 
   3   5  16       15.81        9.87     12.13 o 
   4   5  16        0.84        1.04      9.02 o 
   5   5  16        2.19        7.55     10.62 o 
   6   5  16        3.27        4.59     11.48 o 
   8   5  16        0.28        0.00      7.59 o 
   9   5  16       30.62       20.70     14.72 o 
  -1   6  16        3.78        9.93     16.56 o 
   0   6  16        0.04        1.52      9.12 o 
   1   6  16        2.83        0.00     23.63 o 
   2   6  16        0.32        0.00      3.40 o 
   3   6  16      203.33      215.55     21.31 o 
   4   6  16        2.55        0.00      8.81 o 
   5   6  16       43.01       23.78     13.65 o 
   6   6  16       42.05       47.18     11.14 o 
   7   6  16        6.11        0.00      4.10 o 
   8   6  16        7.85        0.00      9.98 o 
   9   6  16        0.01        4.57     21.30 o 
   0   7  16        5.32        0.00      7.08 o 
   1   7  16        1.70       21.16     15.89 o 
   2   7  16       11.33       11.22     16.36 o 
   3   7  16       33.22       42.34     24.64 o 
   4   7  16       18.40       10.74      9.99 o 
   5   7  16        2.10        3.54     16.23 o 
   6   7  16       15.36       15.29     14.34 o 
   7   7  16        0.08        9.87     14.90 o 
   8   7  16       18.54       10.39      8.93 o 
   1   8  16        1.16        8.60     15.43 o 
   2   8  16       15.86       10.66     16.96 o 
   3   8  16       22.58        2.52      7.49 o 
   4   8  16       20.71       31.66     17.22 o 
   5   8  16       16.84        7.57     10.37 o 
   6   8  16       84.70       87.23     14.03 o 
   7   8  16        3.30        0.00      3.54 o 
   8   8  16       64.98       68.50     12.10 o 
   2   9  16        9.48        5.25     15.67 o 
   3   9  16        2.62        2.18     10.21 o 
   4   9  16        6.52        0.00      5.46 o 
   5   9  16        5.97        8.56     18.20 o 
   6   9  16        8.06        2.02      8.97 o 
   7   9  16        1.81        1.07      7.04 o 
   1  -6  17       12.42       12.70     11.04 o 
   2  -6  17        0.77        0.00     16.52 o 
   3  -6  17       41.76       56.75     13.67 o 
   4  -6  17        0.56        5.45     15.38 o 
   0  -5  17       34.43       41.21     11.37 o 
   1  -5  17       10.31       25.83     11.29 o 
   2  -5  17        0.00        5.25     12.92 o 
   3  -5  17        1.29        1.29      4.51 o 
   4  -5  17        0.13        0.00      5.33 o 
   5  -5  17       15.50       17.25     13.17 o 
   6  -5  17        0.00        0.00      4.44 o 
  -1  -4  17        0.59        9.18     24.83 o 
   0  -4  17        1.84        7.45     10.30 o 
   1  -4  17        7.67        4.99     10.26 o 
   2  -4  17        1.80        5.30     12.75 o 
   3  -4  17       49.79       59.40      9.55 o 
   4  -4  17        8.11        5.37      9.26 o 
   5  -4  17       37.26       40.26      9.65 o 
   6  -4  17        6.81       10.65      9.15 o 
   7  -4  17        0.50        0.00     14.02 o 
  -1  -3  17        5.40        0.57      6.40 o 
   0  -3  17        0.11        2.79     14.67 o 
   1  -3  17       42.67       39.62     10.57 o 
   2  -3  17       47.60       54.69      9.34 o 
   3  -3  17        0.49        0.00      2.11 o 
   4  -3  17        0.98        4.94     11.57 o 
   5  -3  17        0.67        0.00     12.41 o 
   6  -3  17        6.02        3.40      3.58 o 
   7  -3  17       34.42       37.84     11.53 o 
  -1  -2  17       71.69      106.57     12.44 o 
   0  -2  17        1.36        0.57      5.37 o 
   1  -2  17       24.32       28.71     10.11 o 
   2  -2  17        0.00        0.00      8.13 o 
   3  -2  17       21.38       21.89      8.73 o 
   4  -2  17        0.50       11.63     10.15 o 
   5  -2  17        0.79        1.59     11.16 o 
   6  -2  17       19.09       19.72     11.12 o 
   7  -2  17        2.09        4.43     16.29 o 
   8  -2  17        2.69        0.00      9.25 o 
  -1  -1  17        7.92       17.24     13.22 o 
   0  -1  17        2.99        1.96     14.21 o 
   1  -1  17        0.01        0.09      2.58 o 
   2  -1  17        0.80        0.00      6.81 o 
   3  -1  17        0.00        2.00      9.61 o 
   4  -1  17        0.94        0.00      3.56 o 
   5  -1  17        4.59        3.10     10.08 o 
   6  -1  17       23.11       15.36     10.89 o 
   7  -1  17       16.61       21.67     11.60 o 
   8  -1  17        0.01        0.00     39.68 o 
  -1   0  17        2.35        3.56     16.90 o 
   0   0  17        0.03        1.99      5.11 o 
   1   0  17        8.14        8.82     10.74 o 
   2   0  17        8.20       13.62      8.25 o 
   3   0  17       27.82       35.44     10.04 o 
   4   0  17       12.04       10.11      9.95 o 
   5   0  17       28.79       26.69      9.41 o 
   6   0  17        0.25        2.34     14.49 o 
   7   0  17        4.71        3.25      4.90 o 
   8   0  17        0.51        0.13     11.94 o 
  -1   1  17        2.19       16.14     17.07 o 
   0   1  17        0.35       13.53     12.96 o 
   1   1  17       38.63       26.01     15.46 o 
   2   1  17        0.71        9.35     10.71 o 
   3   1  17        4.15        0.00      6.79 o 
   4   1  17        0.95        0.13      2.76 o 
   5   1  17        1.44       11.12      9.28 o 
   6   1  17        2.38       11.49     15.71 o 
   7   1  17        9.68       11.36     11.40 o 
   8   1  17        2.15        0.64      6.58 o 
  -1   2  17       10.42       16.53     15.55 o 
   0   2  17       18.75       24.23     13.17 o 
   1   2  17       33.66       27.54     12.30 o 
   3   2  17       41.97       47.23     10.08 o 
   4   2  17       69.71       69.12     10.24 o 
   5   2  17       27.01       36.38      9.47 o 
   6   2  17       15.61        8.37     10.94 o 
   7   2  17        3.30        4.73     12.95 o 
   8   2  17       11.91       20.34     11.81 o 
   9   2  17        0.69        0.58     15.79 o 
  -1   3  17       16.84       14.71     13.16 o 
   0   3  17        0.20        2.03     11.07 o 
   1   3  17        2.53       13.50     13.50 o 
   2   3  17        1.99        0.87      3.13 o 
   3   3  17        4.51        8.08      8.09 o 
   4   3  17        0.14        4.17     13.21 o 
   5   3  17        0.31        0.00      8.76 o 
   6   3  17        0.24        2.85     15.16 o 
   7   3  17        0.99        0.00      8.09 o 
   8   3  17        0.20        0.00     10.14 o 
   0   4  17        0.01        2.64     18.04 o 
   1   4  17       37.82       46.17     11.96 o 
   2   4  17        1.96        5.17     13.77 o 
   3   4  17       29.52       13.06     12.04 o 
   4   4  17        3.04        0.77     11.40 o 
   5   4  17        5.89        1.99      3.47 o 
   6   4  17       35.61       33.39     11.26 o 
   7   4  17        0.05        0.87      4.82 o 
   8   4  17        2.53        0.00     12.96 o 
   1   5  17        5.45        9.90     13.39 o 
   2   5  17        2.06        5.55     13.58 o 
   3   5  17        8.85       10.75     13.16 o 
   4   5  17        0.00        1.34      9.06 o 
   5   5  17        2.19        7.63     10.39 o 
   6   5  17        0.40        4.67     10.49 o 
   7   5  17        8.90        3.13     12.09 o 
   8   5  17        0.65        0.81      5.18 o 
   1   6  17       11.35       20.79     17.99 o 
   2   6  17       24.02       16.68     15.67 o 
   3   6  17       25.89       19.82     13.34 o 
   4   6  17       40.88       29.46     10.20 o 
   5   6  17       19.68       28.38     10.41 o 
   6   6  17       86.38       85.40     15.32 o 
   7   6  17        3.60        2.07      6.19 o 
   8   6  17        3.56       24.24     15.69 o 
   2   7  17        2.18        0.90     26.49 o 
   3   7  17        2.22        1.52    494.59 o 
   4   7  17        1.71       28.40     27.36 o 
   5   7  17        1.98        7.46     13.04 o 
   6   7  17        0.42       10.58     14.39 o 
   7   7  17        8.23       13.40     15.05 o 
   4   8  17        2.04       10.87     23.80 o 
   5   8  17        0.54        0.00      0.80 o 
   6   8  17       60.56       55.76     15.10 o 
   2  -4  18       12.44       27.11     11.26 o 
   3  -4  18       12.89       12.46     10.80 o 
   4  -4  18       12.52       26.63     11.31 o 
   1  -3  18        0.61        7.34     10.24 o 
   2  -3  18        7.93        7.55     11.55 o 
   3  -3  18        4.63        3.83     12.87 o 
   4  -3  18        1.45        4.11      9.55 o 
   5  -3  18        3.90       10.01      9.93 o 
   6  -3  18        0.93        0.11      7.56 o 
   1  -2  18       15.88       16.82     11.17 o 
   2  -2  18        7.83        6.15      6.42 o 
   3  -2  18       13.73       15.83      9.03 o 
   4  -2  18       25.61       33.93     10.88 o 
   5  -2  18       20.57       24.81     10.15 o 
   6  -2  18       11.17        2.66      4.24 o 
   1  -1  18       90.02      119.31     11.84 o 
   2  -1  18        3.07        0.00      7.34 o 
   3  -1  18        3.32        0.52      2.88 o 
   4  -1  18        0.15        7.92     11.13 o 
   5  -1  18        0.82        3.01      3.95 o 
   6  -1  18        0.03        0.00      4.35 o 
   7  -1  18        0.69        1.43      7.64 o 
   0   0  18        6.58       12.75     23.32 o 
   1   0  18       13.70       16.95     12.85 o 
   2   0  18        4.73        7.43      7.67 o 
   3   0  18       17.72       16.37      9.93 o 
   4   0  18       25.35       31.02     10.62 o 
   5   0  18        9.55        1.50      4.57 o 
   6   0  18        0.00        3.38      9.43 o 
   7   0  18        4.55       14.99     11.75 o 
   1   1  18       26.02       26.20     12.76 o 
   2   1  18       28.03       32.40     12.85 o 
   3   1  18        0.43        0.00      6.71 o 
   4   1  18        0.19        0.00     12.10 o 
   5   1  18        0.38        1.61      4.37 o 
   6   1  18        2.15        0.77      4.01 o 
   7   1  18        1.65        6.00     12.38 o 
   1   2  18        2.17        0.00      4.09 o 
   2   2  18       18.17       10.96     14.67 o 
   3   2  18        9.49       11.98     12.17 o 
   4   2  18       28.43       31.10     10.43 o 
   5   2  18        0.90        2.61     11.64 o 
   6   2  18        0.11       10.55     12.76 o 
   7   2  18       17.01       27.61     12.06 o 
   1   3  18       30.13       48.64     13.79 o 
   2   3  18       11.13        8.26     15.34 o 
   3   3  18        5.79       14.18     13.85 o 
   4   3  18       16.92       12.35     14.10 o 
   5   3  18        3.99        3.46      6.86 o 
   6   3  18        3.55        3.63     10.67 o 
   7   3  18        3.10        3.25     13.50 o 
   2   4  18        0.08        4.33     14.63 o 
   3   4  18       12.32       28.11     12.47 o 
   4   4  18       32.66       37.11     11.16 o 
   5   4  18        0.31       12.52     17.63 o 
   6   4  18       35.92       43.72     12.04 o 
   7   4  18        0.41        0.00      7.65 o 
   2   5  18       20.56       20.16     12.69 o 
   3   5  18        4.47        0.00     25.89 o 
   4   5  18        3.42       11.23     10.86 o 
   5   5  18        1.41        0.55      3.81 o 
   6   5  18        0.31        0.00     17.52 o 
   4   6  18       26.71       24.36     11.56 o 
   5   6  18        2.82        0.54      2.80 o 
   4   0  19        0.96        1.74     12.27 o 
   4   1  19        0.06        2.48      8.09 o 
   4   2  19        9.95       11.83     16.22 o 
                                                 
